# Supplementary material for: Quorum sensing modulates bacterial virulence and colonization dynamics of the gastrointestinal pathogen Citrobacter rodentium
Source: Gut Microbes. 2023 Oct 16;15(2):2267189. doi: 10.1080/19490976.2023.2267189 (PMC10580866; doi:10.1080/19490976.2023.2267189)
Supplement: Supplemental Material [file KGMI_A_2267189_SM9144.xlsx]

## Sheet: Table of Contents
Table of Contents
Worksheet	Contents
Supplementary Data 1	RNA-seq general quality statistics.
Supplementary Data 2	Raw reads mapped to C. rodentium
Supplementary Data 3	Differentially expressed transcripts comparing ∆croI to WT C. rodentium.
Supplementary Data 4	Ranked list of all detected genes used for pathway enrichment analysis.
Supplementary Data 5	Gene Set Enrichment Analysis results (GSEA).
Supplementary Data 6	KEGG Pathway and module over-representation analysis results (ORA).

## Sheet: Supplementary Data 1
Supplementary Data 1. RNA-seq general quality statistics.
Metric	WT_1	WT_2	WT_3	∆croI_1	∆croI_2	∆croI_3
Input reads	12171212	10054739	11185594	13754134	9826794	12109855
Proper pairs (%)	95.8	95.8	95.6	95.8	94.5	93.3
Unique aligned reads	11159624	9262739	10248092	12706945	9029332	10965907
Aligned (%)	91.7	92.1	91.6	92.4	91.9	90.5
Overlapping genes	9940525	8260746	9150704	11283324	7996715	9783380
Overlapping genes (%)	81.7	82.2	81.8	82	81.4	80.8
No feature	88915	78548	72555	100806	77583	84385
Ambiguous features	1130184	923445	1024833	1322815	955034	1098142
Multimapping	192609	153728	179675	221672	179952	244126
Unmapped	818980	638273	757827	825518	617511	899824
rRNA (%)	0.5	0.5	0.5	0.5	0.7	1

## Sheet: Supplementary Data 2
Supplementary Data 2. Raw reads mapped to C. rodentium. Reads were mapped to C. rodentium ICC168 reference genome (NC_013716, NC_013717, NC_013718 and NC_013719) by using STAR 2.7.10a (v2.7.10a).
gene_id	WT_1	WT_2	WT_3	delta_croI_1	delta_croI_2	delta_croI_3
ROD_RS00010	84	74	65	69	53	59
ROD_RS00015	4697	3711	3850	5182	2928	3692
ROD_RS00020	1027	768	933	1288	744	849
ROD_RS00025	2285	1976	2316	2733	1906	2272
ROD_RS00030	915	817	968	1050	772	974
ROD_RS00035	183	154	174	180	133	168
ROD_RS00040	14532	12018	13901	17236	12102	14666
ROD_RS00045	420	360	431	558	362	465
ROD_RS00050	279	288	299	364	300	380
ROD_RS00055	68	71	74	74	71	71
ROD_RS00060	23828	26005	28647	28382	19899	21073
ROD_RS00065	2670	2635	2840	3111	2031	2168
ROD_RS00070	26	35	31	26	17	18
ROD_RS00075	3	2	4	2	5	3
ROD_RS00080	20	15	23	29	16	17
ROD_RS00085	3	4	3	5	7	2
ROD_RS00090	419	311	365	438	317	404
ROD_RS00095	2041	2042	1844	3427	2472	2365
ROD_RS00100	988	852	789	1412	989	883
ROD_RS00105	442	410	398	559	423	443
ROD_RS00110	18	22	15	18	11	15
ROD_RS00115	3556	2461	2412	3505	2454	2629
ROD_RS00125	1859	1560	1756	2088	1402	1862
ROD_RS00130	17715	14671	16059	19353	13342	15997
ROD_RS00135	2373	1961	2111	2841	1900	2269
ROD_RS00140	1338	1104	1201	1569	1050	1161
ROD_RS00145	1339	1188	1269	1562	973	1349
ROD_RS00150	326	252	242	311	240	269
ROD_RS00155	28	34	22	27	21	20
ROD_RS00160	15	19	13	37	22	22
ROD_RS00165	8	8	13	8	9	13
ROD_RS00170	10	6	5	12	5	16
ROD_RS00175	44	33	21	51	19	50
ROD_RS00180	92	81	124	96	80	77
ROD_RS00185	524	474	514	545	385	411
ROD_RS00190	4240	2178	1947	3052	2143	2741
ROD_RS00195	8026	3415	3725	6990	4327	4751
ROD_RS00200	13	10	15	15	8	11
ROD_RS00205	75	80	72	84	61	75
ROD_RS00210	106	79	76	100	84	77
ROD_RS00215	56	58	76	58	59	63
ROD_RS00220	82	90	70	104	85	78
ROD_RS00225	60	69	47	59	49	48
ROD_RS00235	33	40	38	23	26	18
ROD_RS00240	58	54	51	42	38	57
ROD_RS00245	36	35	40	47	22	33
ROD_RS00250	50	39	50	26	32	34
ROD_RS00255	7	5	3	3	4	0
ROD_RS00260	288	278	270	363	249	308
ROD_RS00265	66	57	46	58	58	37
ROD_RS00270	167	135	119	170	112	122
ROD_RS00275	153	187	170	154	120	153
ROD_RS00280	1019	960	966	1055	848	975
ROD_RS00285	406	353	368	487	306	382
ROD_RS00290	1561	1338	1528	1686	1474	1679
ROD_RS00295	689	566	562	774	583	760
ROD_RS00300	2281	2001	2260	2690	2004	2512
ROD_RS00305	3049	2705	3038	3780	2459	3435
ROD_RS00310	7065	5643	6303	8459	5280	6826
ROD_RS00315	8002	7087	7557	9604	6501	8471
ROD_RS00320	943	712	786	1042	750	910
ROD_RS00325	485	417	433	597	415	518
ROD_RS00330	1487	1386	1492	1558	1165	1513
ROD_RS00335	739	608	679	703	502	607
ROD_RS00340	1	7	3	3	1	2
ROD_RS00345	32	28	28	29	15	22
ROD_RS00350	33	25	22	26	30	27
ROD_RS00355	36	24	24	31	32	19
ROD_RS00360	167	130	141	161	105	136
ROD_RS00365	548	549	530	715	495	566
ROD_RS00370	187	159	149	221	156	187
ROD_RS00375	186	144	107	160	134	126
ROD_RS00380	279	264	271	293	165	266
ROD_RS00385	665	557	666	784	585	706
ROD_RS00390	12	11	2	7	2	2
ROD_RS00395	208	174	200	250	157	202
ROD_RS00400	391	328	401	463	288	394
ROD_RS00405	1109	872	1046	1317	717	956
ROD_RS00410	1604	1223	1250	1751	1015	1256
ROD_RS00415	2066	1737	2036	2082	1323	1942
ROD_RS00425	187	216	180	255	194	213
ROD_RS00430	3868	3573	4024	4568	2827	3939
ROD_RS00435	494	392	363	534	309	364
ROD_RS00440	3050	2540	3172	3183	2376	3261
ROD_RS00445	1319	990	781	1262	779	818
ROD_RS00450	1854	1518	1624	1742	1302	1635
ROD_RS00455	296	288	272	289	227	265
ROD_RS00460	1056	1022	956	1130	893	1003
ROD_RS00465	2892	2560	2854	3120	2136	2658
ROD_RS00470	2568	2396	2397	2568	2034	2555
ROD_RS00475	1518	1316	1253	1534	1258	1358
ROD_RS00480	1549	1467	1474	1759	1393	1533
ROD_RS00485	836	777	837	862	738	843
ROD_RS00490	1326	1217	1197	1274	1164	1269
ROD_RS00495	3365	3396	3247	3768	3154	3613
ROD_RS00500	1170	1250	1168	1220	1121	1120
ROD_RS00505	381	397	319	420	322	354
ROD_RS00510	2645	2680	2574	3060	2321	2883
ROD_RS00515	14645	13326	14941	15997	12103	15388
ROD_RS00520	18108	16256	18455	20412	14911	19136
ROD_RS00525	1338	1117	1236	1539	1091	1236
ROD_RS00530	8314	7290	8292	11111	7036	7882
ROD_RS00535	184	223	159	254	194	201
ROD_RS00540	161	114	111	177	96	123
ROD_RS00545	1734	1620	1696	1986	1510	2012
ROD_RS00550	695	571	708	779	530	706
ROD_RS00555	2884	2319	2374	2863	1944	2480
ROD_RS00560	91	85	75	108	84	101
ROD_RS00565	33	24	17	33	20	37
ROD_RS00570	11	12	13	7	6	7
ROD_RS00575	2361	2010	2074	2459	1632	2123
ROD_RS00580	630	539	473	652	456	506
ROD_RS00585	527	433	477	495	365	458
ROD_RS00590	205	156	171	199	139	188
ROD_RS00595	79	44	51	84	46	40
ROD_RS00600	2309	1943	1986	2731	2014	2295
ROD_RS00605	4635	4637	3738	4431	3866	4315
ROD_RS00610	104937	73324	82717	114536	74608	87094
ROD_RS00615	45092	33910	42917	47560	33075	41611
ROD_RS00620	51531	38486	44282	51532	36260	43945
ROD_RS00625	59	41	41	52	34	40
ROD_RS00630	129	125	105	142	93	117
ROD_RS00635	12427	9693	8885	12624	8863	9680
ROD_RS00640	5	7	4	11	2	7
ROD_RS00645	35	19	31	17	26	26
ROD_RS00650	42	45	35	54	42	32
ROD_RS00655	143	98	115	150	95	135
ROD_RS00660	774	692	855	980	635	812
ROD_RS00665	2057	1483	1644	2234	1457	1727
ROD_RS00670	2211	1796	1975	2400	1414	1941
ROD_RS00675	282	265	326	323	231	305
ROD_RS00680	577	443	684	453	376	551
ROD_RS00685	23	18	23	19	16	11
ROD_RS00690	4084	3284	3195	3587	2737	3180
ROD_RS00695	981	788	840	1057	733	913
ROD_RS00700	6609	5960	6929	6881	4672	6466
ROD_RS00705	727	528	571	748	534	647
ROD_RS00710	588	490	513	677	501	543
ROD_RS00715	40	26	23	38	38	40
ROD_RS00720	234	224	218	266	200	246
ROD_RS00725	3359	2843	3272	3543	2577	3069
ROD_RS00730	4085	3708	3673	4425	3155	3838
ROD_RS00735	1188	1060	1124	1204	909	1225
ROD_RS00740	731	653	610	682	563	631
ROD_RS00745	4050	3718	3992	4278	2973	4250
ROD_RS00750	521	448	443	577	399	461
ROD_RS00755	576	422	395	592	366	349
ROD_RS00760	551	472	509	672	415	515
ROD_RS00765	252	211	207	276	205	226
ROD_RS00770	976	869	862	1116	805	921
ROD_RS00775	2890	2343	2591	3243	2220	2736
ROD_RS00780	13097	11888	12847	16510	12781	15747
ROD_RS00785	1233	1217	1177	1603	1317	1341
ROD_RS00790	1280	1090	1095	1581	1296	1329
ROD_RS00795	1631	1661	1666	2089	1762	2071
ROD_RS00800	2403	2105	2230	2692	1869	2437
ROD_RS00805	292	230	237	328	210	262
ROD_RS00810	1076	885	790	1154	811	924
ROD_RS00815	436	376	376	395	361	478
ROD_RS00820	573	541	601	701	439	592
ROD_RS00825	1829	1445	1603	1901	1237	1679
ROD_RS00830	1041	1021	1034	1226	850	990
ROD_RS00835	6278	5904	6925	8148	5076	5801
ROD_RS00840	162	137	172	202	144	163
ROD_RS00850	693	554	583	570	397	490
ROD_RS00855	6344	5203	5760	6401	4300	5234
ROD_RS00860	3657	2946	3299	4011	2814	3398
ROD_RS00865	3668	3099	3499	4132	2969	3629
ROD_RS00870	23266	17985	20222	25796	16612	19852
ROD_RS00875	15199	10703	11984	16873	10505	12420
ROD_RS00880	7412	4894	5136	7358	5072	5884
ROD_RS00885	7081	5312	5754	7505	4962	6164
ROD_RS00890	2224	1785	2111	2625	1782	2369
ROD_RS00895	824	648	642	868	514	778
ROD_RS00900	705	557	545	722	534	577
ROD_RS00905	3198	2965	2724	4036	2937	3268
ROD_RS00910	19264	15898	17560	24356	16625	19457
ROD_RS00915	8849	6378	7326	9963	6661	8499
ROD_RS00920	12663	10591	12656	15584	11046	13553
ROD_RS00925	1723	1527	1567	2126	1515	1790
ROD_RS00930	4800	3676	4530	5147	3579	4521
ROD_RS00935	1739	1422	1877	1924	1302	1646
ROD_RS00940	782	762	882	975	684	921
ROD_RS00945	5040	4386	4262	5820	4148	4728
ROD_RS00950	3267	2757	2983	3555	2330	3199
ROD_RS00955	44	26	46	71	32	40
ROD_RS00960	0	0	0	0	0	0
ROD_RS00965	0	0	0	0	0	0
ROD_RS00970	1	0	0	2	1	2
ROD_RS00975	127	164	120	151	131	138
ROD_RS00980	1257	1045	1206	1349	951	1011
ROD_RS00985	387	331	370	403	223	332
ROD_RS00990	1175	1184	1241	1268	971	1234
ROD_RS00995	797	589	750	698	459	645
ROD_RS01000	36	41	35	43	27	43
ROD_RS01005	391	361	380	411	293	371
ROD_RS01010	357	275	255	323	238	289
ROD_RS01015	762	668	665	797	629	715
ROD_RS01025	265	275	268	237	203	258
ROD_RS01030	31	46	34	60	49	59
ROD_RS01035	9979	8467	9546	10565	7282	9584
ROD_RS01040	1001	810	965	970	747	970
ROD_RS01045	762	653	655	797	567	703
ROD_RS01050	2869	2217	2330	2721	1957	2457
ROD_RS01055	541	404	559	564	357	674
ROD_RS01060	1209	711	1024	1141	720	996
ROD_RS01065	1103	869	1009	1153	884	1018
ROD_RS01070	20	13	26	9	66	223
ROD_RS01075	0	0	1	2	0	0
ROD_RS01080	10	26	62	8	205	485
ROD_RS01085	19	9	5	22	8	7
ROD_RS01090	2	0	0	0	0	9
ROD_RS01100	281	224	240	298	226	254
ROD_RS01105	697	579	549	764	576	574
ROD_RS01110	807	671	749	881	588	746
ROD_RS01115	2771	2655	2995	3105	2426	2958
ROD_RS01120	403	369	392	404	346	366
ROD_RS01125	3629	3580	4550	3901	2153	2992
ROD_RS01130	511	477	513	642	411	543
ROD_RS01135	384	326	388	446	290	369
ROD_RS01140	126	119	149	183	92	140
ROD_RS01145	918	672	810	918	597	723
ROD_RS01150	25	45	37	45	52	47
ROD_RS01160	386	351	438	400	286	399
ROD_RS01165	193	116	134	165	118	110
ROD_RS01170	1164	1162	1048	1327	874	1188
ROD_RS01175	1689	1587	1589	1922	1396	1668
ROD_RS01180	1762	1572	1618	1823	1213	1775
ROD_RS01185	47	49	41	54	54	41
ROD_RS01190	13	11	5	17	11	7
ROD_RS01195	94	96	61	95	87	89
ROD_RS01200	12	11	11	7	9	22
ROD_RS01205	45	20	11	29	25	22
ROD_RS01210	4	5	5	1	4	7
ROD_RS01215	18	13	17	12	9	15
ROD_RS01220	7	5	1	7	4	3
ROD_RS01225	16	7	7	16	14	9
ROD_RS01230	12	18	30	26	12	38
ROD_RS01235	15	13	5	5	13	7
ROD_RS01240	34	40	38	51	41	52
ROD_RS01245	40	25	41	25	33	36
ROD_RS01250	77	87	65	82	60	63
ROD_RS01255	181	176	156	223	128	179
ROD_RS01260	87	54	50	86	43	55
ROD_RS01265	198	175	163	246	154	195
ROD_RS01270	55	47	29	54	45	41
ROD_RS01275	99	79	78	108	62	73
ROD_RS01280	10	6	6	13	14	12
ROD_RS01285	55	33	34	53	32	43
ROD_RS01290	264	225	240	315	224	228
ROD_RS01295	250	212	211	249	228	253
ROD_RS01300	254	220	163	225	213	254
ROD_RS01305	191	107	134	165	136	167
ROD_RS01310	81	61	63	77	70	97
ROD_RS01315	894	668	740	924	657	771
ROD_RS01320	22	10	14	19	9	14
ROD_RS01325	223	134	172	204	162	198
ROD_RS01330	101	88	58	107	59	108
ROD_RS01335	159	111	98	168	86	102
ROD_RS01340	784	561	526	773	551	627
ROD_RS01345	312	246	221	269	191	229
ROD_RS01350	630	440	418	537	411	474
ROD_RS01355	61	55	72	53	50	49
ROD_RS01360	176	150	156	152	107	141
ROD_RS01365	335	237	222	301	260	223
ROD_RS01370	300	202	178	299	237	274
ROD_RS01375	226	159	185	196	156	187
ROD_RS01380	252	179	127	235	186	237
ROD_RS01385	131	91	99	111	74	100
ROD_RS01395	741	548	593	677	595	653
ROD_RS01400	157	104	107	130	105	124
ROD_RS01405	186	149	164	209	155	178
ROD_RS01410	28	24	36	24	26	40
ROD_RS01415	0	0	0	3	1	1
ROD_RS01420	342	279	320	326	194	273
ROD_RS01425	48	26	30	35	37	27
ROD_RS01430	47	33	51	45	39	26
ROD_RS01440	114	91	118	131	87	78
ROD_RS01445	25	14	14	16	14	14
ROD_RS01450	12	5	8	16	9	10
ROD_RS01455	12	9	5	14	12	8
ROD_RS01465	17	15	16	19	26	22
ROD_RS01470	2	1	0	7	3	4
ROD_RS01475	25	8	14	14	11	14
ROD_RS01480	52	40	47	34	36	49
ROD_RS01485	145	151	153	159	86	122
ROD_RS01490	17	15	15	24	11	14
ROD_RS01495	5	9	6	4	8	8
ROD_RS01500	25	30	23	22	29	15
ROD_RS01505	133	106	96	107	84	93
ROD_RS01510	360	305	330	348	276	288
ROD_RS01515	14	10	5	9	7	13
ROD_RS01520	373	366	396	443	314	432
ROD_RS01525	42	54	30	41	33	24
ROD_RS01530	5	3	3	15	3	5
ROD_RS01535	7	3	5	11	1	3
ROD_RS01540	63	49	51	48	42	44
ROD_RS01545	96	107	74	97	79	84
ROD_RS01550	38	50	53	53	35	59
ROD_RS01555	20	20	13	22	18	10
ROD_RS01560	4	1	3	4	2	4
ROD_RS01565	23	22	29	29	23	21
ROD_RS01570	0	2	3	1	2	2
ROD_RS01575	2	1	0	2	3	1
ROD_RS01580	11	8	19	27	11	20
ROD_RS01585	86	111	109	122	83	90
ROD_RS01590	11	17	23	14	14	5
ROD_RS01595	38	42	48	50	48	37
ROD_RS01600	11	10	6	10	2	12
ROD_RS01605	24	24	21	30	25	31
ROD_RS01610	11	10	2	12	8	6
ROD_RS01615	90	89	86	133	90	96
ROD_RS01620	51	74	60	63	56	62
ROD_RS01625	61	56	62	57	48	59
ROD_RS01630	32	46	48	30	24	31
ROD_RS01635	65	57	59	50	32	36
ROD_RS01640	99	65	76	95	78	66
ROD_RS01645	65	44	60	58	39	67
ROD_RS01650	2	0	4	7	1	5
ROD_RS01655	1	1	1	2	1	1
ROD_RS01660	94	89	84	109	78	93
ROD_RS01665	0	1	1	1	1	1
ROD_RS01670	16	8	17	13	7	7
ROD_RS01675	51	58	42	43	29	35
ROD_RS01680	69	75	52	69	54	48
ROD_RS01685	24	11	11	17	21	9
ROD_RS01690	434	406	402	455	387	452
ROD_RS01695	11720	9786	11101	12690	8615	11006
ROD_RS01700	1436	976	1121	1423	975	1231
ROD_RS01705	1622	1370	1523	1812	1289	1548
ROD_RS01710	334	263	314	386	225	319
ROD_RS01715	130	172	143	127	93	138
ROD_RS01720	1742	1580	1697	1779	1265	1437
ROD_RS01725	3674	3282	3655	3790	2625	3291
ROD_RS01730	34	29	38	37	28	41
ROD_RS01735	17396	15033	15404	22191	17917	20361
ROD_RS01740	139	131	108	148	118	149
ROD_RS01745	155	202	166	282	199	258
ROD_RS01750	132	159	128	164	138	150
ROD_RS01755	136	160	126	187	147	188
ROD_RS01760	54	72	86	55	71	83
ROD_RS01765	57	76	57	87	60	63
ROD_RS01770	245	211	213	261	176	220
ROD_RS01775	112	83	112	126	71	91
ROD_RS01780	1420	1178	1244	1570	1018	1333
ROD_RS01785	51	59	44	58	30	65
ROD_RS01790	133	112	103	159	95	127
ROD_RS01795	345	312	326	347	297	296
ROD_RS01800	458	511	478	429	334	383
ROD_RS01805	137	107	118	129	89	93
ROD_RS01810	139	134	157	180	118	155
ROD_RS01815	267	277	237	330	221	266
ROD_RS01820	243	264	277	238	216	226
ROD_RS01830	48	38	36	31	24	32
ROD_RS01835	70	73	60	70	46	60
ROD_RS01840	171	205	174	123	102	130
ROD_RS01845	112	136	115	122	97	97
ROD_RS01850	12	17	11	12	7	9
ROD_RS01855	204	238	292	177	144	160
ROD_RS01860	55	67	52	45	48	27
ROD_RS01865	67	60	53	50	43	66
ROD_RS01870	218	240	197	192	157	198
ROD_RS01875	59	75	72	63	57	60
ROD_RS01880	99	103	101	104	76	59
ROD_RS01885	110	127	116	86	69	95
ROD_RS01890	439	351	401	439	318	356
ROD_RS01895	1099	761	883	1141	769	997
ROD_RS01900	45	39	32	34	40	42
ROD_RS01905	7	3	2	0	3	1
ROD_RS01910	30	17	22	23	15	31
ROD_RS01915	104	92	95	112	67	107
ROD_RS01920	53	35	65	60	52	48
ROD_RS01925	578	537	529	447	352	409
ROD_RS01930	63	47	43	51	40	45
ROD_RS01935	69	50	52	50	39	52
ROD_RS01940	123	121	117	92	69	89
ROD_RS01945	36	28	25	15	8	15
ROD_RS01950	20	7	5	7	0	2
ROD_RS01955	346	279	277	316	224	231
ROD_RS01960	145	105	76	135	92	132
ROD_RS01970	384	331	299	209	151	166
ROD_RS01975	187	174	141	97	84	58
ROD_RS01980	3	2	1	1	2	1
ROD_RS01990	76	60	78	60	53	70
ROD_RS01995	17	16	8	9	9	6
ROD_RS02000	92	67	83	89	63	65
ROD_RS02005	23	37	30	42	34	27
ROD_RS02010	52	45	53	56	40	52
ROD_RS02015	47	38	46	45	48	39
ROD_RS02020	124	117	150	117	127	125
ROD_RS02025	541	472	510	645	443	560
ROD_RS02030	168	138	190	216	120	185
ROD_RS02035	65	49	45	76	54	39
ROD_RS02040	804	770	654	888	771	798
ROD_RS02045	140	134	113	129	99	112
ROD_RS02050	231	207	214	276	192	216
ROD_RS02055	100	100	118	137	69	93
ROD_RS02060	106	68	88	87	60	75
ROD_RS02065	70	77	97	90	71	94
ROD_RS02070	36	42	31	44	23	33
ROD_RS02075	20	16	19	29	13	15
ROD_RS02080	9	16	16	10	10	12
ROD_RS02085	19	13	7	11	11	6
ROD_RS02090	69	73	67	71	60	56
ROD_RS02095	2063	1591	1752	2020	1426	1585
ROD_RS02100	2546	2234	2350	2185	1577	1869
ROD_RS02105	57	38	28	50	30	26
ROD_RS02110	568	484	553	493	394	494
ROD_RS02115	132	112	142	147	126	131
ROD_RS02120	293	239	264	318	264	218
ROD_RS02125	103	107	71	103	69	90
ROD_RS02130	124	81	76	102	79	95
ROD_RS02135	1414	1184	1306	1479	998	1335
ROD_RS02140	119	73	86	101	49	75
ROD_RS02145	801	699	699	775	629	852
ROD_RS02150	169	122	127	132	77	99
ROD_RS02155	298	294	272	263	212	201
ROD_RS02160	83	48	50	50	44	25
ROD_RS02165	304	232	281	327	241	307
ROD_RS02170	1375	1145	1194	1565	1073	1237
ROD_RS02175	180	125	108	158	136	160
ROD_RS02180	286	256	248	306	183	279
ROD_RS02185	133	97	106	114	84	104
ROD_RS02190	258	225	211	265	191	239
ROD_RS02195	257	240	247	297	192	220
ROD_RS02200	2030	1515	1837	2311	1318	1875
ROD_RS02205	482	462	454	527	394	526
ROD_RS02210	174	156	222	210	173	181
ROD_RS02215	4	0	0	1	0	1
ROD_RS02220	902	837	799	1066	724	898
ROD_RS02225	426	381	438	480	356	463
ROD_RS02230	169	134	137	184	114	144
ROD_RS02235	255	211	203	264	142	203
ROD_RS02240	1438	1204	1341	1670	1110	1581
ROD_RS02245	598	588	487	680	579	719
ROD_RS02250	260	279	302	334	217	317
ROD_RS02255	1271	1205	1000	1288	949	1028
ROD_RS02260	335	254	222	381	243	225
ROD_RS02265	4137	2831	2482	3300	2445	2689
ROD_RS02270	329	315	384	420	266	345
ROD_RS02275	724	662	822	816	547	810
ROD_RS02280	2431	2004	2137	2669	1911	2350
ROD_RS02285	1663	1343	1466	1911	1046	1451
ROD_RS02290	6549	5769	6549	8052	5069	6557
ROD_RS02295	2267	1843	2113	2593	1817	2191
ROD_RS02300	104	120	84	106	79	117
ROD_RS02305	405	387	332	403	354	395
ROD_RS02310	1714	1601	1534	1594	1373	1501
ROD_RS02315	157	130	138	227	110	122
ROD_RS02320	401	263	306	367	245	301
ROD_RS02325	2218	1918	2125	2521	1685	2403
ROD_RS02330	2118	1829	2143	2535	1568	2196
ROD_RS02335	1823	1409	1547	1930	1309	1601
ROD_RS02340	614	467	508	677	460	578
ROD_RS02345	315	319	269	365	293	345
ROD_RS02350	655	580	557	633	453	518
ROD_RS02355	3209	2719	2825	3443	2605	3296
ROD_RS02360	1981	1879	2147	2340	1705	2179
ROD_RS02365	252	196	237	273	187	251
ROD_RS02370	2628	2253	2571	3027	2209	3118
ROD_RS02375	424	326	355	451	306	385
ROD_RS02380	667	595	670	685	508	589
ROD_RS02385	934	741	805	1013	662	764
ROD_RS02390	926	758	697	866	617	859
ROD_RS02395	91	123	101	117	89	108
ROD_RS02400	12	11	20	20	10	31
ROD_RS02405	100	90	99	113	78	84
ROD_RS02410	2	9	0	5	0	1
ROD_RS02415	63	47	48	26	42	29
ROD_RS02420	23	15	19	19	16	14
ROD_RS02425	145	99	124	113	115	96
ROD_RS02430	5662	4458	5713	5966	4365	5129
ROD_RS02435	583	467	461	658	392	507
ROD_RS02440	3839	2860	3494	4495	2747	3574
ROD_RS02445	28047	18630	18842	30417	18941	19138
ROD_RS02450	12458	10738	8431	11108	8097	9721
ROD_RS02455	841	892	791	1007	808	1009
ROD_RS02460	902	762	1007	1161	678	833
ROD_RS02465	86	63	44	74	23	34
ROD_RS02470	18157	13085	15331	19331	11344	15183
ROD_RS02475	6166	5644	6334	7074	4660	5984
ROD_RS02480	16479	14286	16802	18783	12532	16134
ROD_RS02485	10557	10523	12024	12692	8354	9744
ROD_RS02490	2536	2107	1568	2700	1700	1670
ROD_RS02495	9326	8055	9164	10986	7031	9035
ROD_RS02500	14	7	4	13	11	10
ROD_RS02505	96	80	61	70	50	82
ROD_RS02510	858	701	767	971	664	792
ROD_RS02515	383	358	388	346	281	355
ROD_RS02520	537	545	503	229	190	234
ROD_RS02525	1698	1880	2192	173	186	286
ROD_RS02530	99	80	94	97	60	86
ROD_RS02535	408	338	404	349	309	357
ROD_RS02540	443	370	327	421	281	399
ROD_RS02545	2	4	0	8	3	1
ROD_RS02550	134	116	103	156	117	138
ROD_RS02555	118	116	104	143	111	133
ROD_RS02560	565	457	594	651	453	549
ROD_RS02565	1440	1106	1015	696	503	601
ROD_RS02570	109	94	86	123	84	76
ROD_RS02575	320	245	240	332	232	273
ROD_RS02580	13	3	16	13	7	12
ROD_RS02585	704	678	665	773	515	652
ROD_RS02590	718	672	602	555	479	534
ROD_RS02595	1105	1016	1005	922	726	748
ROD_RS02600	709	653	547	577	437	543
ROD_RS02605	11015	8767	9725	12218	8036	9513
ROD_RS02610	4591	3585	4220	4714	3021	4122
ROD_RS02615	292	269	217	270	236	255
ROD_RS02620	1486	1145	1237	1543	1217	1473
ROD_RS02625	292	206	232	313	172	203
ROD_RS02630	1	1	1	2	2	4
ROD_RS02635	121	96	127	136	119	112
ROD_RS02640	42	41	39	59	34	40
ROD_RS02645	240	198	223	231	168	244
ROD_RS02650	374	303	331	411	285	340
ROD_RS02655	1255	1083	1236	1331	930	1242
ROD_RS02660	3224	2909	3085	3687	2774	3136
ROD_RS02665	1144	911	997	1280	864	1006
ROD_RS02670	2789	2242	2706	3159	2201	2661
ROD_RS02675	7053	7356	7706	7948	5691	5714
ROD_RS02680	3554	2464	2673	3113	1938	2759
ROD_RS02685	446	402	397	439	338	415
ROD_RS02690	126	118	155	165	107	147
ROD_RS02695	625	559	561	683	443	673
ROD_RS02700	469	406	395	449	293	345
ROD_RS02705	368	388	404	434	356	414
ROD_RS02710	820	673	657	767	522	584
ROD_RS02715	435	366	326	434	305	384
ROD_RS02720	912	950	1117	1011	796	975
ROD_RS02725	1295	902	1159	912	715	909
ROD_RS02730	74	66	59	79	49	49
ROD_RS02735	480	452	481	399	289	348
ROD_RS02740	1377	1082	1188	948	600	761
ROD_RS02745	141	145	120	94	66	78
ROD_RS02750	626	726	715	647	500	574
ROD_RS02755	2327	2391	2687	2701	1917	2055
ROD_RS02760	1906	1682	1784	1998	1383	1740
ROD_RS02765	607	589	767	731	458	668
ROD_RS02770	83	97	79	108	61	66
ROD_RS02775	297	297	255	312	206	232
ROD_RS02780	123	100	93	130	120	116
ROD_RS02785	1186	1071	1131	1412	1105	1380
ROD_RS02790	4959	4269	3901	4293	3416	4603
ROD_RS02795	1245	1030	978	1113	739	1135
ROD_RS02800	772	679	806	811	595	771
ROD_RS02805	2188	1642	1528	2078	1367	1508
ROD_RS02810	3520	3182	3398	3868	2655	3577
ROD_RS02815	147	103	124	133	104	140
ROD_RS02820	188	192	208	200	174	216
ROD_RS02825	2478	2106	2653	2522	1776	2509
ROD_RS02830	28	20	30	22	22	16
ROD_RS02835	58	66	39	69	30	45
ROD_RS02840	81	62	61	102	61	82
ROD_RS02845	318	296	347	373	269	307
ROD_RS02850	1659	1545	1652	2032	1246	1636
ROD_RS02855	2540	2257	2402	3064	2156	2376
ROD_RS02860	155	129	177	177	97	135
ROD_RS02865	104	94	114	136	117	112
ROD_RS02870	84	68	74	68	56	89
ROD_RS02875	25	21	23	19	14	19
ROD_RS02880	235	157	159	134	91	116
ROD_RS02885	353	353	290	378	248	317
ROD_RS02890	53	70	43	54	44	37
ROD_RS02895	5	9	3	8	7	4
ROD_RS02905	93	72	89	81	102	82
ROD_RS02910	5	6	3	2	6	5
ROD_RS02920	59	70	55	68	66	53
ROD_RS02925	71	70	74	71	56	75
ROD_RS02930	14	17	17	21	27	19
ROD_RS02935	51	47	40	32	33	38
ROD_RS02940	12	12	4	4	6	13
ROD_RS02945	21	32	55	50	20	36
ROD_RS02950	147	92	112	116	95	99
ROD_RS02955	872	790	823	978	601	866
ROD_RS02960	10	6	3	2	2	7
ROD_RS02965	154	164	151	223	221	251
ROD_RS02970	2198	1699	1595	2211	1961	2107
ROD_RS02975	166525	138855	144018	211366	160724	188603
ROD_RS02980	7434	6784	6904	8762	5956	7559
ROD_RS02990	36913	32151	31670	42976	31440	34684
ROD_RS02995	1733	1396	1455	1927	1510	1661
ROD_RS03000	572	606	521	794	543	603
ROD_RS03005	1209	983	1065	1370	1045	1169
ROD_RS03010	3015	2703	2929	3585	2629	3306
ROD_RS03015	4289	3569	3922	4568	3207	4029
ROD_RS03020	9428	7873	8123	10221	6589	8500
ROD_RS03025	17238	14046	13636	18904	12811	14730
ROD_RS03030	11418	9708	10032	13726	9291	10411
ROD_RS03035	5681	4611	4854	6084	4453	4954
ROD_RS03040	1888	1593	1592	2086	1555	1683
ROD_RS03045	687	600	547	686	599	614
ROD_RS03050	25	19	33	20	14	30
ROD_RS03055	27	26	31	26	17	25
ROD_RS03060	207	197	145	148	142	119
ROD_RS03065	206	195	176	221	154	166
ROD_RS03070	1418	1237	1142	1264	918	1036
ROD_RS03075	3459	3154	2955	3206	2300	2986
ROD_RS03080	933	884	972	927	648	861
ROD_RS03085	581	496	550	629	471	562
ROD_RS03090	10133	8398	9111	10673	8171	9619
ROD_RS03095	1846	1429	1667	2116	1447	1554
ROD_RS03100	235	228	194	271	195	166
ROD_RS03105	85	101	96	111	87	79
ROD_RS03110	130	134	146	140	105	105
ROD_RS03115	73	48	52	43	40	38
ROD_RS03120	218	159	186	212	158	133
ROD_RS03125	129	107	78	77	47	39
ROD_RS03130	303	287	287	366	213	289
ROD_RS03135	199	144	132	148	93	124
ROD_RS03140	550	497	575	610	496	583
ROD_RS03145	55	54	66	67	54	48
ROD_RS03150	14	14	27	30	14	15
ROD_RS03155	8	12	4	11	12	15
ROD_RS03160	36	32	31	32	25	39
ROD_RS03165	26	28	40	27	27	27
ROD_RS03170	0	0	1	0	1	1
ROD_RS03175	13	12	7	10	7	8
ROD_RS03180	133	126	145	177	104	136
ROD_RS03185	108	82	94	99	97	99
ROD_RS03190	448	422	483	459	428	530
ROD_RS03195	107	118	66	111	83	74
ROD_RS03200	7077	6201	6394	8186	4557	6132
ROD_RS03205	136	111	131	176	88	110
ROD_RS03210	282	211	235	229	157	236
ROD_RS03215	945	662	576	891	599	605
ROD_RS03220	63	43	41	63	45	65
ROD_RS03225	0	0	0	0	0	0
ROD_RS03230	0	0	0	0	0	0
ROD_RS03235	0	0	0	0	0	0
ROD_RS03240	8926	6955	7880	9520	6743	8751
ROD_RS03245	131	154	136	153	84	126
ROD_RS03250	520	407	529	509	372	487
ROD_RS03255	234	150	189	181	146	144
ROD_RS03260	4360	3767	4292	4809	3097	4070
ROD_RS03265	4053	3350	4295	4424	2917	3699
ROD_RS03270	361	349	316	380	267	323
ROD_RS03275	983	961	1076	1122	812	1041
ROD_RS03280	555	501	615	606	403	587
ROD_RS03285	434	369	385	497	300	371
ROD_RS03290	328	260	290	371	255	296
ROD_RS03295	138	86	104	147	86	136
ROD_RS03300	810	699	764	789	700	838
ROD_RS03305	1603	1450	1780	1854	1260	1874
ROD_RS03310	2525	1967	2416	2836	2044	2412
ROD_RS03315	11846	9348	11072	13466	8940	11915
ROD_RS03320	236	196	147	175	141	123
ROD_RS03325	310	300	313	314	241	262
ROD_RS03330	240	159	163	226	145	167
ROD_RS03335	134	79	76	144	96	66
ROD_RS03340	210	135	84	190	137	106
ROD_RS03345	1179	870	709	912	712	963
ROD_RS03350	1554	1597	1874	2032	1322	1693
ROD_RS03355	3554	3429	3554	4356	2832	3245
ROD_RS03360	961	1008	1013	1178	785	861
ROD_RS03365	2575	2505	2683	2762	1884	2366
ROD_RS03370	1816	1539	1951	2126	1361	1941
ROD_RS03375	969	754	1004	1040	779	963
ROD_RS03380	26	24	19	28	22	47
ROD_RS03385	404	452	413	467	268	489
ROD_RS03390	214	209	163	169	132	210
ROD_RS03395	51	28	33	22	25	51
ROD_RS03400	383	350	327	348	267	426
ROD_RS03405	121	103	85	97	83	74
ROD_RS03410	29	21	16	22	14	10
ROD_RS03415	3571	3073	3349	3948	3107	3508
ROD_RS03420	667	592	642	709	528	649
ROD_RS03425	1094	969	1016	1200	977	1102
ROD_RS03430	1629	1399	1319	1839	1293	1445
ROD_RS03435	1152	891	922	1105	836	838
ROD_RS03440	2390	1941	1937	2604	2140	2334
ROD_RS03445	10	9	23	27	17	21
ROD_RS03450	0	0	0	0	0	0
ROD_RS03455	0	0	0	2	0	2
ROD_RS03460	4128	3474	3922	4821	3303	4087
ROD_RS03465	61	65	59	60	65	68
ROD_RS03470	59	46	44	69	49	47
ROD_RS03475	91	90	83	83	71	86
ROD_RS03480	89	75	86	90	74	88
ROD_RS03485	587	521	563	585	397	577
ROD_RS03490	1147	984	1003	1279	821	1018
ROD_RS03495	2395	2032	2291	2633	1803	2283
ROD_RS03500	182	129	128	183	136	146
ROD_RS03505	398	288	314	366	271	360
ROD_RS03510	2230	1875	2106	2321	1565	2078
ROD_RS03515	7324	5723	6634	7862	5263	6580
ROD_RS03520	72	55	58	90	68	84
ROD_RS03525	93	68	61	72	51	55
ROD_RS03530	253	190	214	270	184	226
ROD_RS03535	249	232	232	284	217	278
ROD_RS03540	793	727	725	836	726	718
ROD_RS03545	9	9	10	13	11	9
ROD_RS03550	96	78	100	134	126	126
ROD_RS03555	32	19	27	31	38	24
ROD_RS03565	31	18	24	35	9	32
ROD_RS03570	130	109	95	113	93	83
ROD_RS03575	295	197	233	231	196	232
ROD_RS03580	22	26	19	22	9	20
ROD_RS03585	415	364	359	485	411	384
ROD_RS03590	725	553	567	784	428	566
ROD_RS03595	631	529	573	731	473	581
ROD_RS03600	807	735	766	977	592	703
ROD_RS03605	573	547	501	682	463	543
ROD_RS03610	625	546	580	682	459	604
ROD_RS03615	933	784	862	1127	702	917
ROD_RS03620	122	139	147	158	106	136
ROD_RS03625	198	186	169	245	147	194
ROD_RS03630	315	273	260	313	244	263
ROD_RS03635	12569	10172	11222	11851	8074	9707
ROD_RS03645	204	223	161	159	151	176
ROD_RS03650	258	306	180	205	175	240
ROD_RS03655	2517	1764	1368	1901	1444	1483
ROD_RS03660	658	463	428	591	392	426
ROD_RS03665	14331	10966	12936	12301	8478	11060
ROD_RS03670	6563	5308	5611	5836	4199	5126
ROD_RS03675	3136	2558	2556	2929	1894	2265
ROD_RS03680	3178	2556	2461	2997	2041	2335
ROD_RS03685	16182	12590	16039	19056	13833	18002
ROD_RS03690	11572	9071	10084	12407	9600	11390
ROD_RS03695	59	72	53	48	55	66
ROD_RS03700	560	467	453	643	496	679
ROD_RS03705	476	336	328	517	316	380
ROD_RS03710	1173	954	1008	1321	875	1176
ROD_RS03715	875	704	794	1039	690	908
ROD_RS03720	1719	1439	1350	2216	1390	1623
ROD_RS03725	8615	7223	7574	9487	6998	8105
ROD_RS03730	10941	9976	10774	12253	9146	10901
ROD_RS03735	5144	5125	5288	6500	4855	5601
ROD_RS03740	365	234	258	339	241	274
ROD_RS03745	1803	1777	2002	1948	1420	2072
ROD_RS03750	549	411	406	576	382	550
ROD_RS03755	210	163	213	254	171	219
ROD_RS03760	443	389	433	452	324	382
ROD_RS03765	270	215	236	269	179	265
ROD_RS03770	189	195	132	68	62	64
ROD_RS03775	4162	3911	4492	5392	3927	4822
ROD_RS03780	6007	5366	7823	6955	6157	8628
ROD_RS03785	2012	1653	1691	1821	1826	2405
ROD_RS03790	1455	1203	1038	1753	1366	1321
ROD_RS03795	642	571	412	634	535	592
ROD_RS03800	41676	29521	37772	43429	27557	35484
ROD_RS03805	34	39	43	38	34	54
ROD_RS03810	28	23	26	33	17	32
ROD_RS03815	121	118	107	157	84	133
ROD_RS03820	148	155	121	177	131	160
ROD_RS03825	3545	3173	3600	3841	2841	3351
ROD_RS03830	1146	846	1013	1201	827	1141
ROD_RS03835	1019	722	912	1049	757	938
ROD_RS03840	1440	1032	1267	1459	956	1317
ROD_RS03845	5710	4880	6465	6380	4088	5757
ROD_RS03850	534	496	499	710	477	530
ROD_RS03855	34	49	18	48	24	23
ROD_RS03860	18075	14014	16304	21775	14149	17737
ROD_RS03865	7843	5768	6941	8675	5940	7500
ROD_RS03870	8176	6344	7365	9169	6488	8281
ROD_RS03875	1002	844	764	993	835	941
ROD_RS03880	3589	3022	3565	3847	2764	3323
ROD_RS03885	385	294	330	366	264	299
ROD_RS03890	25	13	16	18	6	13
ROD_RS03895	14	20	12	25	15	26
ROD_RS03900	252	235	214	267	173	206
ROD_RS03905	2510	2297	2512	2874	1918	2438
ROD_RS03910	78	64	56	86	53	61
ROD_RS03915	33	31	41	45	29	41
ROD_RS03920	364	338	436	445	358	407
ROD_RS03925	51	47	41	62	49	60
ROD_RS03930	344	322	369	360	296	348
ROD_RS03935	2262	2126	2087	2519	1843	2014
ROD_RS03940	4539	4413	4477	5180	3796	4452
ROD_RS03945	2039	2278	2255	2365	1671	2075
ROD_RS03950	2243	2393	2303	2641	2052	2199
ROD_RS03955	810	843	840	1030	647	886
ROD_RS03960	1463	1438	1550	1715	1124	1370
ROD_RS03965	2658	2347	2575	2828	2180	2560
ROD_RS03970	430	407	388	487	341	377
ROD_RS03975	315	240	300	299	212	265
ROD_RS03980	86	51	71	63	67	86
ROD_RS03985	71	54	72	70	65	46
ROD_RS03990	11	9	9	11	9	8
ROD_RS03995	35	22	29	36	31	32
ROD_RS04000	974	908	918	1138	752	894
ROD_RS04005	313	251	219	224	216	214
ROD_RS04010	214	155	157	64	46	50
ROD_RS04015	138	106	102	34	22	27
ROD_RS04020	83	60	65	99	68	63
ROD_RS04025	237	275	246	308	249	303
ROD_RS04030	182	238	185	248	211	192
ROD_RS04035	725	848	830	922	913	989
ROD_RS04040	490	587	615	609	521	656
ROD_RS04045	214	220	216	260	203	236
ROD_RS04050	78	55	73	70	28	77
ROD_RS04055	5	11	4	4	0	4
ROD_RS04060	20	32	19	31	15	27
ROD_RS04065	14	17	13	16	13	12
ROD_RS04070	51	34	33	48	33	26
ROD_RS04075	185	163	244	232	170	217
ROD_RS04080	2383	2231	2514	2932	2101	2565
ROD_RS04085	751	634	727	929	603	847
ROD_RS04090	958	804	909	1096	787	1032
ROD_RS04095	569	468	443	562	390	510
ROD_RS04105	142	139	131	162	132	145
ROD_RS04110	530	597	530	657	401	586
ROD_RS04115	368	359	306	262	212	286
ROD_RS04120	720	368	455	769	491	529
ROD_RS04125	864	505	447	831	574	583
ROD_RS04130	2856	1927	1771	2454	1679	2131
ROD_RS04135	45	31	38	42	24	41
ROD_RS04140	1713	1479	1481	663	580	610
ROD_RS04145	334	311	364	445	249	335
ROD_RS04150	18655	16054	16442	15903	12415	15123
ROD_RS04155	281	286	251	304	251	352
ROD_RS04160	983	832	583	871	709	632
ROD_RS04165	137	132	103	173	98	119
ROD_RS04170	484	384	350	417	381	384
ROD_RS04175	2992	2120	2677	3285	2196	2960
ROD_RS04180	1653	1522	1831	2054	1302	1714
ROD_RS04185	144	142	138	100	89	128
ROD_RS04190	61	61	48	48	37	49
ROD_RS04195	114	114	115	128	109	113
ROD_RS04200	1146	988	896	1169	848	1042
ROD_RS04205	382	325	375	422	336	437
ROD_RS04210	56	59	49	74	44	70
ROD_RS04215	107	90	95	116	76	70
ROD_RS04220	41	47	42	41	44	40
ROD_RS04225	578	462	526	605	428	566
ROD_RS04230	1757	1297	1530	1987	1366	1562
ROD_RS04235	833	814	765	901	630	690
ROD_RS04240	1952	1935	1751	2208	1634	1725
ROD_RS04245	2200	2147	2016	2652	1771	2036
ROD_RS04250	514	426	445	533	393	480
ROD_RS04255	280	260	288	319	254	269
ROD_RS04260	1307	1181	1186	1494	983	1459
ROD_RS04265	2067	2114	1706	1975	1902	1869
ROD_RS04270	93	74	100	53	34	46
ROD_RS04275	48	33	37	35	26	44
ROD_RS04280	18	13	13	20	16	8
ROD_RS04285	696	536	606	809	573	618
ROD_RS04290	4520	3614	3639	4293	3122	3359
ROD_RS04295	939	890	1056	995	637	818
ROD_RS04300	782	646	771	858	621	792
ROD_RS04305	156	155	179	181	124	141
ROD_RS04310	444	348	336	434	328	407
ROD_RS04315	404	316	324	411	301	328
ROD_RS04320	367	373	442	468	315	370
ROD_RS04325	205	189	184	234	216	201
ROD_RS04330	426	289	332	393	296	347
ROD_RS04335	2209	1996	2150	2328	1755	2197
ROD_RS04340	88	54	78	64	41	59
ROD_RS04345	358	235	190	358	221	194
ROD_RS04350	1186	864	1006	1136	734	1042
ROD_RS04355	501	399	455	494	377	461
ROD_RS04360	693	645	683	761	544	723
ROD_RS04365	635	515	543	629	375	425
ROD_RS04370	359	242	270	422	187	256
ROD_RS04375	162	115	140	146	74	102
ROD_RS04380	235	165	210	237	149	176
ROD_RS04385	320	306	264	350	240	288
ROD_RS04390	397	358	418	430	322	401
ROD_RS04395	14	13	16	13	9	8
ROD_RS04400	4	4	7	5	3	6
ROD_RS04405	213	216	217	198	135	161
ROD_RS04410	424	345	356	403	298	369
ROD_RS04415	468	327	394	536	344	397
ROD_RS04420	622	494	559	678	469	557
ROD_RS04425	1005	788	861	1136	727	808
ROD_RS04430	960	747	918	1101	603	836
ROD_RS04435	564	495	502	529	365	417
ROD_RS04440	192	178	180	251	144	189
ROD_RS04445	1008	807	881	1019	784	891
ROD_RS04450	1070	1036	1168	1215	788	1214
ROD_RS04455	1628	1480	1519	1842	1462	1593
ROD_RS04460	2140	1861	2051	2499	1670	2033
ROD_RS04465	506	450	407	175	134	153
ROD_RS04470	35	27	30	37	28	38
ROD_RS04475	78	77	87	104	56	90
ROD_RS04480	837	726	906	811	551	706
ROD_RS04485	1101	993	1017	942	779	898
ROD_RS04490	738	641	624	728	569	638
ROD_RS04495	800	760	667	721	697	824
ROD_RS04500	1123	974	1143	1345	892	1002
ROD_RS04505	1279	1208	1286	1532	1073	1257
ROD_RS04510	382	321	298	404	254	271
ROD_RS04515	267	217	191	248	190	204
ROD_RS04520	9920	8608	9664	10400	7264	9016
ROD_RS04525	118	95	119	114	106	109
ROD_RS04530	82	73	60	79	46	57
ROD_RS04535	117	98	103	156	107	110
ROD_RS04540	340	292	296	345	270	267
ROD_RS04545	18	11	21	19	4	13
ROD_RS04550	83	78	75	106	67	90
ROD_RS04555	0	0	0	0	0	0
ROD_RS04560	0	2	0	0	0	0
ROD_RS04565	77	73	53	71	41	45
ROD_RS04570	174	124	101	138	104	107
ROD_RS04585	91	56	66	78	51	61
ROD_RS04590	169	146	139	146	118	150
ROD_RS04595	23	18	13	15	9	8
ROD_RS04600	79	57	94	90	66	68
ROD_RS04605	190	139	140	163	130	162
ROD_RS04610	13	15	10	16	11	14
ROD_RS04615	195	164	170	177	159	172
ROD_RS04620	580	453	491	597	405	486
ROD_RS04625	356	263	198	310	196	243
ROD_RS04630	89	69	61	85	47	73
ROD_RS04635	117	75	88	102	50	68
ROD_RS04640	264	191	203	256	145	186
ROD_RS04645	2067	1413	1712	1800	1244	1590
ROD_RS04650	158	138	155	204	122	153
ROD_RS04655	460	355	384	436	340	413
ROD_RS04660	889	627	665	877	527	645
ROD_RS04665	430	343	347	397	224	365
ROD_RS04670	1882	1284	1475	1709	1111	1449
ROD_RS04675	1824	1278	1537	1755	1069	1432
ROD_RS04680	49	53	43	66	69	53
ROD_RS04685	169	117	151	169	129	146
ROD_RS04690	274	252	262	324	206	213
ROD_RS04695	385	253	296	334	281	314
ROD_RS04700	133	103	117	134	96	115
ROD_RS04705	72	53	61	67	32	67
ROD_RS04710	35	19	24	42	25	26
ROD_RS04715	276	185	231	254	152	222
ROD_RS04720	477	386	472	499	292	417
ROD_RS04725	101	65	70	81	38	75
ROD_RS04730	143	145	108	146	122	153
ROD_RS04735	759	714	697	991	647	760
ROD_RS04740	94	85	88	154	99	83
ROD_RS04745	1	3	0	2	1	2
ROD_RS04750	15	18	9	12	5	10
ROD_RS04755	164	136	157	196	152	173
ROD_RS04760	266	239	206	306	222	231
ROD_RS04765	120	90	106	148	125	119
ROD_RS04770	31	22	24	43	24	21
ROD_RS04775	134	131	105	171	146	145
ROD_RS04780	43	22	21	23	34	50
ROD_RS04785	40	24	31	38	38	36
ROD_RS04790	20	18	5	16	11	21
ROD_RS04795	86	89	66	90	75	87
ROD_RS04805	43	66	35	58	59	54
ROD_RS04810	68	60	54	53	42	52
ROD_RS04815	408	347	399	783	483	491
ROD_RS04825	15	17	15	24	24	11
ROD_RS04835	16	1	3	5	1	2
ROD_RS04840	1166	594	457	890	595	536
ROD_RS04850	625	524	569	761	531	634
ROD_RS04855	1708	1434	1503	1994	1485	1592
ROD_RS04860	1716	1366	1774	2100	1265	1774
ROD_RS04865	3393	2972	3738	3985	2445	3494
ROD_RS04870	4119	3645	3521	4424	2917	3398
ROD_RS04875	8679	7525	7847	9789	6843	7829
ROD_RS04880	1940	1519	1755	2229	1484	1730
ROD_RS04885	2159	1997	2398	2615	1669	2287
ROD_RS04890	10261	8691	9703	10540	7058	9385
ROD_RS04895	134	124	111	95	78	114
ROD_RS04900	21	34	16	12	11	14
ROD_RS04905	189	196	233	226	183	239
ROD_RS04910	278	267	225	133	105	88
ROD_RS04915	1235	759	793	1128	917	1127
ROD_RS04920	46	39	34	35	27	24
ROD_RS04925	8	15	7	5	3	14
ROD_RS04930	16	17	14	15	8	17
ROD_RS04935	14	17	14	19	9	16
ROD_RS04940	27	28	21	15	22	22
ROD_RS04945	51	63	57	75	46	61
ROD_RS04950	407	343	377	443	314	412
ROD_RS04955	484	452	490	580	381	521
ROD_RS04960	1042	892	906	964	871	1094
ROD_RS04965	279465	214737	291235	269623	232535	338884
ROD_RS04970	3117	1040	2139	3080	2041	1742
ROD_RS04975	919	923	1009	1119	679	1150
ROD_RS04980	33	20	25	13	8	9
ROD_RS04985	10590	9339	10665	11609	8054	10228
ROD_RS04990	4323	3779	3745	5029	3185	4096
ROD_RS04995	1390	1265	1312	1482	1066	1362
ROD_RS05000	66021	53446	60461	73226	48934	60513
ROD_RS05005	2294	1993	1933	2776	1945	2219
ROD_RS05010	191	169	174	203	163	214
ROD_RS05015	1608	1416	1639	1901	1200	1826
ROD_RS05020	672	657	682	846	658	747
ROD_RS05025	586	610	572	662	500	549
ROD_RS05030	126	88	100	120	89	77
ROD_RS05035	1982	1559	1675	2157	1523	1704
ROD_RS05040	357	307	384	378	287	386
ROD_RS05045	290	222	329	326	211	306
ROD_RS05050	535	467	549	655	432	534
ROD_RS05055	1441	1185	1312	1510	1194	1276
ROD_RS05060	779	730	719	998	716	766
ROD_RS05065	7845	6821	7387	9207	6466	7662
ROD_RS05070	793	731	683	885	750	757
ROD_RS05075	2934	2724	2476	3288	2552	3076
ROD_RS05080	1119	1189	1170	1230	872	1091
ROD_RS05085	2005	1943	2034	2032	1419	2036
ROD_RS05090	15802	13538	16602	19075	12787	17181
ROD_RS05095	1955	1996	1571	1595	1553	1265
ROD_RS05100	11151	10193	10699	12027	8153	10552
ROD_RS05105	3549	3125	3453	3746	2785	3418
ROD_RS05110	5766	4559	5176	6328	4097	5112
ROD_RS05115	96	57	89	96	92	65
ROD_RS05120	11	15	9	19	13	8
ROD_RS05125	27	42	28	44	26	30
ROD_RS05130	17	6	16	26	12	20
ROD_RS05135	26	13	18	16	17	12
ROD_RS05140	3807	3039	2876	3698	2492	3712
ROD_RS05145	1596	1351	1465	1328	969	1228
ROD_RS05150	594	590	638	724	485	604
ROD_RS05155	1898	1688	1589	2035	1397	1859
ROD_RS05160	1116	846	960	1258	805	910
ROD_RS05165	282	277	260	352	246	332
ROD_RS05170	1058	821	940	1101	745	990
ROD_RS05175	221	143	153	232	123	152
ROD_RS05180	101	107	60	88	91	59
ROD_RS05185	1419	1231	1186	1572	1143	1336
ROD_RS05190	2005	1848	1963	2586	1768	2205
ROD_RS05195	143	96	102	144	76	99
ROD_RS05200	76461	70506	75162	69795	57757	67334
ROD_RS05205	297	223	245	309	202	237
ROD_RS05210	58	64	45	68	62	57
ROD_RS05215	1283	1157	1350	1480	1028	1400
ROD_RS05220	115	111	115	145	111	128
ROD_RS05225	1346	1282	1205	1665	1111	1271
ROD_RS05230	750	535	637	788	480	653
ROD_RS05235	84	78	74	87	69	72
ROD_RS05240	155	123	137	146	119	111
ROD_RS05245	471	401	408	470	395	424
ROD_RS05250	947	840	861	1019	711	981
ROD_RS05255	63	43	60	57	30	60
ROD_RS05260	212	104	149	166	112	111
ROD_RS05265	4603	4235	4970	5362	3197	3785
ROD_RS05270	1	3	1	3	2	2
ROD_RS05275	118	105	70	125	71	77
ROD_RS05280	28	24	26	19	19	22
ROD_RS05285	0	0	0	0	0	0
ROD_RS05290	0	1	0	0	0	2
ROD_RS05295	85	91	60	90	47	66
ROD_RS05300	248	260	270	284	224	281
ROD_RS05305	76	57	68	83	41	62
ROD_RS05310	74	50	68	68	41	74
ROD_RS05315	0	1	1	1	3	0
ROD_RS05320	28	20	12	22	31	26
ROD_RS05325	73	65	75	90	63	76
ROD_RS05330	101	106	69	125	77	87
ROD_RS05335	10	8	6	13	6	5
ROD_RS05340	727	653	722	865	571	652
ROD_RS05345	1146	979	948	1534	898	1164
ROD_RS05350	40	38	22	41	41	34
ROD_RS05355	57	50	53	55	52	54
ROD_RS05360	11	8	14	7	10	10
ROD_RS05365	259	216	237	251	161	199
ROD_RS05370	143	123	132	153	128	105
ROD_RS05375	193	154	163	191	174	193
ROD_RS05380	1214	1007	1063	1233	918	1099
ROD_RS05385	232	162	168	175	145	187
ROD_RS05390	96	67	57	42	44	36
ROD_RS05395	224	225	189	99	79	73
ROD_RS05400	8	7	7	5	5	5
ROD_RS05405	163	179	145	181	139	158
ROD_RS05410	108	112	92	131	91	122
ROD_RS05415	5021	4249	3887	4466	3119	3104
ROD_RS05420	772	674	691	772	539	703
ROD_RS05425	2826	2273	2161	2933	2390	3118
ROD_RS05430	9574	6559	5789	9460	7508	8358
ROD_RS05435	10871	8008	6945	11262	9803	10038
ROD_RS05445	914	623	559	766	579	688
ROD_RS05450	1789	1899	1665	2238	1884	1995
ROD_RS05455	39	33	30	43	49	34
ROD_RS05465	21	13	12	22	23	13
ROD_RS05470	27	25	20	23	14	23
ROD_RS05475	194	182	136	204	151	128
ROD_RS05480	191	216	172	226	197	216
ROD_RS05495	20	17	10	13	8	21
ROD_RS05500	60	66	65	52	50	43
ROD_RS05505	72	75	56	72	51	75
ROD_RS05510	1203	1028	1118	1412	962	1132
ROD_RS05515	1227	1173	1175	1408	917	1162
ROD_RS05520	1053	837	1008	1127	737	902
ROD_RS05525	77	89	63	93	73	82
ROD_RS05530	76	92	91	66	55	54
ROD_RS05535	13	18	18	22	15	14
ROD_RS05540	18	25	8	21	17	19
ROD_RS05545	43	45	42	33	46	39
ROD_RS05550	6	11	5	6	14	6
ROD_RS05555	50	50	51	46	60	52
ROD_RS05560	7	8	8	5	10	16
ROD_RS05565	13	15	8	24	9	7
ROD_RS05570	171	131	130	152	93	112
ROD_RS05575	626	584	685	656	504	644
ROD_RS05580	338	283	293	349	199	272
ROD_RS05585	8347	7224	7459	9362	6357	7854
ROD_RS05590	9196	7753	8224	10005	7462	8599
ROD_RS05595	151	149	97	104	71	69
ROD_RS05600	102	106	84	78	60	80
ROD_RS05605	223	231	216	252	167	240
ROD_RS05610	780	667	835	966	567	802
ROD_RS05615	1482	1192	1155	1431	953	1200
ROD_RS05620	894	801	808	840	547	597
ROD_RS05625	147	165	174	148	92	120
ROD_RS05630	15	40	25	31	14	30
ROD_RS05635	1930	1879	2137	2040	1325	1813
ROD_RS05640	469	259	230	392	264	196
ROD_RS05650	5339	4004	3821	4773	3055	4261
ROD_RS05655	1161	1113	994	1118	824	1044
ROD_RS05660	1320	1221	1194	1187	937	997
ROD_RS05665	745	555	624	844	736	868
ROD_RS05670	302	168	173	257	175	154
ROD_RS05675	236	217	200	280	201	228
ROD_RS05680	931	750	769	927	627	852
ROD_RS05685	457	488	532	586	384	524
ROD_RS05690	6	8	2	6	5	1
ROD_RS05695	74	53	56	61	46	63
ROD_RS05705	1	1	0	2	4	3
ROD_RS05710	24	28	28	53	15	22
ROD_RS05715	29	22	20	43	48	41
ROD_RS05720	7	1	2	35	34	13
ROD_RS05730	60	64	65	375	372	186
ROD_RS05735	87	71	63	180	155	141
ROD_RS05740	56	62	56	68	36	50
ROD_RS05745	123	107	118	145	96	101
ROD_RS05750	12001	9685	10464	14212	9219	11395
ROD_RS05760	558	535	550	682	466	589
ROD_RS05765	338	367	375	381	278	341
ROD_RS05770	8587	7383	8002	9483	6156	7811
ROD_RS05775	2129	1576	1695	1983	1345	1701
ROD_RS05780	2231	1997	2208	2471	1668	2212
ROD_RS05785	3124	2725	2976	3507	2365	2982
ROD_RS05790	6751	5285	5691	7484	4834	5903
ROD_RS05795	9816	8128	8417	10926	6728	8480
ROD_RS05800	8453	6740	6729	9206	5929	6999
ROD_RS05805	12132	10630	11273	14202	9740	12062
ROD_RS05810	329	265	341	392	268	342
ROD_RS05815	391	404	403	439	316	431
ROD_RS05820	585	471	498	572	425	493
ROD_RS05825	500	470	569	574	453	533
ROD_RS05830	304	255	300	331	290	385
ROD_RS05835	26810	19228	23630	28997	19164	25868
ROD_RS05840	4161	3901	4100	5788	4127	4978
ROD_RS05850	512	407	333	536	408	395
ROD_RS05855	572	504	539	642	502	515
ROD_RS05860	1785	1484	1594	1913	1378	1683
ROD_RS05865	788	767	751	913	656	848
ROD_RS05870	564	519	494	674	471	533
ROD_RS05875	718	531	546	658	464	575
ROD_RS05880	7176	5010	4786	9064	5796	6003
ROD_RS05885	212	107	118	218	125	149
ROD_RS05890	84	60	45	75	45	58
ROD_RS05895	1191	923	1022	1389	1045	1138
ROD_RS05900	90	82	67	101	67	68
ROD_RS05905	4	9	6	8	10	1
ROD_RS05910	143	120	128	144	97	110
ROD_RS05915	126	156	168	176	76	118
ROD_RS05920	532	824	1033	754	423	515
ROD_RS05925	5407	4567	5081	6075	4605	5455
ROD_RS05930	59	39	40	84	40	45
ROD_RS05935	949	909	966	1182	839	961
ROD_RS05940	808	697	826	911	693	851
ROD_RS05945	992	909	938	1181	826	1027
ROD_RS05950	880	667	702	962	622	694
ROD_RS05955	1197	1065	1066	1322	908	1103
ROD_RS05960	305	254	251	335	211	237
ROD_RS05970	272	313	270	389	293	263
ROD_RS05980	77	68	76	63	66	79
ROD_RS05985	135	138	137	164	129	129
ROD_RS05990	18	21	21	18	9	15
ROD_RS05995	249	214	156	150	158	134
ROD_RS06000	263	191	223	220	164	171
ROD_RS06005	5150	4788	4153	5134	3281	3417
ROD_RS06010	99	99	112	122	108	119
ROD_RS06015	7	14	8	19	12	17
ROD_RS06020	31	22	21	38	18	20
ROD_RS06025	34	25	31	51	26	24
ROD_RS06030	815	777	801	944	665	780
ROD_RS06035	3159	2538	2794	3487	2080	2455
ROD_RS06040	757	614	634	734	562	641
ROD_RS06045	5	7	4	5	4	5
ROD_RS06050	8	6	3	5	3	3
ROD_RS06055	849	842	731	965	844	853
ROD_RS06065	623	568	618	732	532	543
ROD_RS06070	627	614	607	613	550	707
ROD_RS06075	1054	1034	1193	1061	814	1095
ROD_RS06080	897	662	930	754	593	879
ROD_RS06085	23	15	15	17	19	11
ROD_RS06090	2335	1831	2116	2472	1788	2297
ROD_RS06095	1368	1269	1352	1509	1216	1424
ROD_RS06100	1229	1108	1059	1278	935	1087
ROD_RS06105	139	101	98	144	132	137
ROD_RS06110	7821	5843	6419	8133	5312	7236
ROD_RS06115	1177	910	936	1192	843	1175
ROD_RS06120	2541	2240	2536	2968	2071	2718
ROD_RS06125	366	300	309	435	257	438
ROD_RS06130	397	340	351	457	306	372
ROD_RS06135	14028	10879	11513	13905	9026	10715
ROD_RS06140	37	26	37	55	33	42
ROD_RS06150	37	31	28	26	18	14
ROD_RS06155	5	6	9	0	3	1
ROD_RS06165	408	354	342	179	151	153
ROD_RS06170	702	545	561	798	484	586
ROD_RS06175	70	32	25	30	13	26
ROD_RS06180	26	27	18	21	13	23
ROD_RS06185	35	40	44	32	30	20
ROD_RS06190	87	63	74	110	55	94
ROD_RS06195	25	22	24	17	13	15
ROD_RS06200	14	17	4	6	6	11
ROD_RS06205	14	7	22	22	6	8
ROD_RS06210	4	4	2	5	6	2
ROD_RS06215	7	5	9	11	9	9
ROD_RS06220	72	91	64	72	52	72
ROD_RS06225	804	737	783	820	629	771
ROD_RS06230	248	262	254	255	201	245
ROD_RS06235	376	334	322	413	324	387
ROD_RS06240	47	30	40	51	43	49
ROD_RS06245	15	22	7	15	14	8
ROD_RS06250	87	51	43	48	38	48
ROD_RS06255	273	304	300	375	312	322
ROD_RS06260	494	429	470	550	382	435
ROD_RS06265	750	694	664	861	584	708
ROD_RS06270	19	16	24	14	19	20
ROD_RS06275	10	5	4	12	11	8
ROD_RS06280	37	36	29	44	23	29
ROD_RS06285	304	274	235	195	160	191
ROD_RS06295	63	64	49	50	43	52
ROD_RS06300	262	245	232	263	224	246
ROD_RS06305	271	284	282	342	244	306
ROD_RS06310	461	349	351	495	326	321
ROD_RS06315	1501	1180	1429	1575	1047	1445
ROD_RS06320	1776	1358	1491	1910	1360	1613
ROD_RS06325	334	292	263	433	302	340
ROD_RS06330	281	256	243	269	181	254
ROD_RS06335	360	395	329	177	149	128
ROD_RS06340	1479	1311	1166	434	322	421
ROD_RS06345	2261	1749	1876	2160	1385	1676
ROD_RS06350	654	480	445	611	484	478
ROD_RS06355	5464	4233	4964	5711	3547	4760
ROD_RS06360	79217	60373	70959	84494	55577	67650
ROD_RS06365	400	283	277	356	241	278
ROD_RS06370	431	343	343	408	306	316
ROD_RS06375	736	466	377	604	410	449
ROD_RS06380	47	57	32	71	53	26
ROD_RS06385	12	8	15	27	11	14
ROD_RS06390	32	30	30	30	32	24
ROD_RS06395	79	72	81	64	44	71
ROD_RS06400	56	49	53	69	60	45
ROD_RS06405	84	86	60	88	83	63
ROD_RS06410	70	77	90	88	92	78
ROD_RS06415	116	115	93	126	95	85
ROD_RS06420	12	31	19	24	24	31
ROD_RS06425	0	0	0	0	0	0
ROD_RS06430	0	0	0	0	0	0
ROD_RS06435	0	0	0	0	0	0
ROD_RS06440	89	97	75	94	54	90
ROD_RS06445	1136	1016	1051	1284	1015	1128
ROD_RS06450	3321	2677	3226	3772	2585	3393
ROD_RS06455	3485	2816	3138	3780	2462	3185
ROD_RS06460	625	627	592	789	516	534
ROD_RS06465	2773	2395	2835	3343	2329	2970
ROD_RS06470	3322	2768	3350	3982	2786	3540
ROD_RS06475	23	20	31	41	12	13
ROD_RS06480	17320	15211	16832	19579	12965	16224
ROD_RS06485	55	27	29	42	25	41
ROD_RS06490	87	66	56	97	71	66
ROD_RS06495	89	70	94	114	96	106
ROD_RS06500	105	81	108	122	98	119
ROD_RS06505	397	328	423	319	266	416
ROD_RS06510	68	58	56	91	62	66
ROD_RS06515	136	144	187	211	135	163
ROD_RS06520	357	338	301	356	258	326
ROD_RS06525	171	162	207	229	162	212
ROD_RS06530	633	521	658	725	453	632
ROD_RS06535	41	41	24	38	14	30
ROD_RS06540	24	18	20	29	14	21
ROD_RS06545	45	39	31	49	37	44
ROD_RS06550	63	75	54	97	66	69
ROD_RS06555	26	25	20	38	24	23
ROD_RS06560	637	549	736	592	308	442
ROD_RS06565	553	514	538	637	432	555
ROD_RS06570	4231	3651	4406	4442	3058	3827
ROD_RS06575	402	334	218	190	122	111
ROD_RS06580	90	81	64	73	41	65
ROD_RS06585	49	55	69	54	43	34
ROD_RS06590	21	26	13	26	16	21
ROD_RS06595	171	180	176	226	163	162
ROD_RS06600	129	122	89	126	62	92
ROD_RS06605	157	112	136	153	90	128
ROD_RS06610	778	721	578	299	173	241
ROD_RS06615	134	61	67	101	78	73
ROD_RS06620	878	785	824	1169	833	955
ROD_RS06625	145	119	139	154	103	125
ROD_RS06630	288	309	305	331	243	259
ROD_RS06635	959	752	842	916	599	727
ROD_RS06640	147	141	132	124	85	99
ROD_RS06645	347	289	303	325	230	274
ROD_RS06650	85	77	69	80	58	91
ROD_RS06655	1748	1578	1600	1856	1318	1539
ROD_RS06660	824	766	800	839	609	859
ROD_RS06665	111	83	81	100	36	66
ROD_RS06670	10395	8051	8918	10902	7833	9074
ROD_RS06675	9135	6780	5857	9435	5857	6383
ROD_RS06680	3948	2869	2588	4081	2424	2978
ROD_RS06685	11615	8100	9225	11811	8202	9562
ROD_RS06690	2764	2185	2496	3159	1989	2589
ROD_RS06695	6359	5221	6127	7553	4923	6207
ROD_RS06700	1490	1305	1420	1876	1195	1409
ROD_RS06705	375	304	305	407	224	300
ROD_RS06710	559	433	406	516	343	425
ROD_RS06715	959	762	857	1075	736	901
ROD_RS06720	496	432	408	592	367	442
ROD_RS06725	557	435	393	442	302	371
ROD_RS06730	1656	1679	1807	1937	1360	1853
ROD_RS06735	50	36	42	64	43	55
ROD_RS06740	1583	1369	1422	1728	1152	1485
ROD_RS06745	742	650	715	618	355	541
ROD_RS06750	5984	4494	4505	4360	3417	4220
ROD_RS06755	491	439	489	638	412	501
ROD_RS06760	21	34	30	20	19	22
ROD_RS06765	74	54	72	94	50	51
ROD_RS06775	229	225	209	275	209	215
ROD_RS06780	31	37	16	35	44	16
ROD_RS06785	42	37	45	60	59	44
ROD_RS06795	818	681	720	832	677	798
ROD_RS06800	4844	4269	3747	5258	3815	4579
ROD_RS06805	361	271	243	403	290	265
ROD_RS06810	774	553	464	750	557	507
ROD_RS06815	708	609	626	738	441	571
ROD_RS06820	8606	7949	8334	10297	6540	7462
ROD_RS06825	2450	2228	2073	2910	1858	2060
ROD_RS06830	4978	4535	4697	6069	3958	4292
ROD_RS06835	3600	3441	3557	4355	2926	3312
ROD_RS06840	614	513	453	706	451	484
ROD_RS06845	838	828	867	858	629	795
ROD_RS06850	20883	19700	20701	23001	15230	19546
ROD_RS06855	20392	14830	18145	23839	14313	19689
ROD_RS06860	3	3	10	15	8	10
ROD_RS06865	3	5	11	12	3	13
ROD_RS06870	78	57	60	84	68	75
ROD_RS06875	3	4	6	6	5	7
ROD_RS06880	41	28	47	47	41	51
ROD_RS06885	159	126	136	136	113	176
ROD_RS06890	46	53	35	46	52	48
ROD_RS06895	24	45	25	40	36	24
ROD_RS06900	41	49	30	55	39	38
ROD_RS06905	44	62	43	62	52	59
ROD_RS06910	20	19	19	14	17	19
ROD_RS06915	47	26	37	44	27	40
ROD_RS06920	190	157	168	184	180	197
ROD_RS06925	342	277	345	402	315	397
ROD_RS06930	654	656	540	726	664	698
ROD_RS06935	11	26	12	25	12	15
ROD_RS06940	0	0	0	0	0	0
ROD_RS06945	0	0	0	0	0	0
ROD_RS06950	119	83	91	69	48	47
ROD_RS06955	82	79	80	56	41	73
ROD_RS06960	245	217	139	228	186	124
ROD_RS06965	154	149	155	80	64	72
ROD_RS06970	71	57	46	79	46	41
ROD_RS06975	27	32	23	19	30	48
ROD_RS06980	8	15	8	24	14	16
ROD_RS06985	15	21	13	35	22	24
ROD_RS06990	7	4	1	4	6	6
ROD_RS06995	18	6	22	20	17	15
ROD_RS07000	35	15	20	27	14	18
ROD_RS07005	15	15	19	29	18	20
ROD_RS07010	17	13	20	9	8	22
ROD_RS07015	6	4	4	4	10	4
ROD_RS07020	549	482	532	622	421	473
ROD_RS07025	735	666	656	799	474	631
ROD_RS07030	3247	2405	2391	3074	2472	2859
ROD_RS07035	162	127	119	175	104	126
ROD_RS07040	86	69	74	110	50	80
ROD_RS07045	1947	1943	2087	2268	1461	2227
ROD_RS07050	1030	902	898	1028	775	971
ROD_RS07055	285	223	219	270	227	252
ROD_RS07060	687	509	656	705	388	563
ROD_RS07065	1106	808	830	974	701	814
ROD_RS07070	711	617	608	837	572	647
ROD_RS07075	736	553	577	792	548	603
ROD_RS07080	371	294	326	391	323	344
ROD_RS07085	223	184	190	253	185	222
ROD_RS07090	45	26	29	33	20	16
ROD_RS07095	1065	904	1064	1230	868	1092
ROD_RS07100	242	228	220	236	152	214
ROD_RS07105	320	268	258	312	200	245
ROD_RS07110	150	161	163	132	96	160
ROD_RS07115	21	21	24	43	17	15
ROD_RS07120	887	729	712	958	640	781
ROD_RS07125	1367	1183	1167	1676	1035	1195
ROD_RS07130	387	370	430	440	264	396
ROD_RS07135	147	109	111	154	109	136
ROD_RS07140	1029	832	862	1121	726	1010
ROD_RS07145	5807	5607	5888	6278	4406	5772
ROD_RS07150	1948	1686	1667	2145	1640	1918
ROD_RS07155	2651	2321	2377	2815	1958	2289
ROD_RS07160	6663	5253	6257	6549	4761	6513
ROD_RS07165	320	254	278	417	276	245
ROD_RS07170	251	234	242	341	202	229
ROD_RS07175	442	406	442	488	389	511
ROD_RS07180	679	567	640	749	515	634
ROD_RS07185	2221	1877	1950	2545	1578	1917
ROD_RS07190	351	308	324	372	276	352
ROD_RS07195	271	248	253	265	207	288
ROD_RS07200	337	301	338	374	291	393
ROD_RS07205	201	159	149	238	148	194
ROD_RS07210	89	91	66	73	68	77
ROD_RS07215	1566	1366	1408	1644	1072	1224
ROD_RS07220	1144	1089	1574	1428	840	1259
ROD_RS07225	722	651	707	760	601	704
ROD_RS07230	107	101	123	131	73	131
ROD_RS07235	204	155	138	244	157	192
ROD_RS07240	3233	2669	3204	3586	2192	2813
ROD_RS07245	3229	2450	2948	3778	2473	3098
ROD_RS07250	544	516	407	458	345	401
ROD_RS07255	1309	963	1144	999	659	770
ROD_RS07260	298	217	289	331	184	233
ROD_RS07265	634	601	604	768	614	705
ROD_RS07270	517	471	555	629	529	597
ROD_RS07275	69	79	58	83	61	84
ROD_RS07280	639	543	589	626	462	604
ROD_RS07285	319	257	275	287	183	264
ROD_RS07290	6312	5082	5698	7021	4672	6377
ROD_RS07295	4977	4509	5200	6553	3753	4737
ROD_RS07300	4142	3666	4127	5409	3420	3846
ROD_RS07305	207	265	308	210	138	208
ROD_RS07310	138	198	135	140	121	102
ROD_RS07315	73	96	111	80	95	83
ROD_RS07320	410	452	431	388	302	376
ROD_RS07325	29	35	28	38	36	47
ROD_RS07330	255	264	254	267	254	343
ROD_RS07335	179	171	175	195	159	199
ROD_RS07340	1376	1153	1358	1465	1025	1355
ROD_RS07345	143	108	93	127	115	96
ROD_RS07350	136	138	147	152	87	120
ROD_RS07355	38	38	38	40	36	28
ROD_RS07360	64	44	45	53	26	44
ROD_RS07365	94	74	80	64	62	100
ROD_RS07370	62	61	56	60	60	76
ROD_RS07375	218	155	188	208	123	153
ROD_RS07380	2205	1807	1969	2610	1778	2173
ROD_RS07385	613	501	494	719	470	538
ROD_RS07390	29	24	17	12	12	22
ROD_RS07395	134	153	161	130	114	101
ROD_RS07400	26	31	21	26	37	24
ROD_RS07405	85	68	70	70	55	67
ROD_RS07410	318	304	288	339	259	330
ROD_RS07415	33	45	18	29	34	23
ROD_RS07420	1825	1385	1574	2031	1415	1706
ROD_RS07425	1614	1443	1631	1775	1238	1577
ROD_RS07430	1534	1400	1424	1675	1298	1562
ROD_RS07445	105	97	119	41	46	82
ROD_RS07450	14	9	3	6	2	10
ROD_RS07455	19	21	14	6	3	13
ROD_RS07460	108	116	61	36	18	27
ROD_RS07470	628	238	341	663	333	708
ROD_RS07475	19	8	14	12	8	13
ROD_RS07480	15	8	6	17	15	13
ROD_RS07485	11	11	11	8	9	10
ROD_RS07490	13	8	14	13	13	4
ROD_RS07495	28	36	28	32	26	18
ROD_RS07500	245	241	262	267	206	265
ROD_RS07505	400	344	309	350	252	346
ROD_RS07510	64	76	63	84	60	49
ROD_RS07515	128	104	116	155	133	148
ROD_RS07520	61	40	35	63	31	46
ROD_RS07525	192	186	201	202	144	190
ROD_RS07530	1198	1093	1286	1514	1041	1442
ROD_RS07535	246	289	255	305	241	317
ROD_RS07540	162	130	160	149	108	105
ROD_RS07545	11	12	10	12	16	14
ROD_RS07550	7	3	1	2	3	2
ROD_RS07555	28	26	41	29	17	24
ROD_RS07560	122	127	109	129	95	126
ROD_RS07565	373	383	369	451	337	392
ROD_RS07570	829	783	844	1033	715	785
ROD_RS07575	535	533	515	605	454	567
ROD_RS07580	114	119	129	128	88	123
ROD_RS07585	694	605	538	730	542	652
ROD_RS07590	461	373	425	391	286	402
ROD_RS07595	700	682	777	868	626	832
ROD_RS07600	554	469	463	607	438	447
ROD_RS07605	214	232	180	264	182	217
ROD_RS07610	8	4	2	1	3	7
ROD_RS07615	277	257	200	289	276	245
ROD_RS07620	520	415	398	510	388	343
ROD_RS07625	230	191	214	293	195	238
ROD_RS07630	4078	4387	4152	4556	3333	3565
ROD_RS07635	362	289	257	325	242	252
ROD_RS07640	167	159	147	145	94	130
ROD_RS07645	117	88	66	76	57	62
ROD_RS07650	1385	1227	1280	1401	1048	1248
ROD_RS07655	848	844	628	821	611	528
ROD_RS07660	538	578	445	508	386	447
ROD_RS07665	16	20	18	14	11	8
ROD_RS07670	48	38	22	50	20	18
ROD_RS07675	63	85	60	61	66	56
ROD_RS07680	138	157	124	138	115	97
ROD_RS07685	359	399	277	204	216	195
ROD_RS07690	344	311	225	146	123	114
ROD_RS07695	239	217	181	87	76	76
ROD_RS07700	3145	2908	2756	3260	2126	2419
ROD_RS07705	4737	4111	4589	4977	3443	3750
ROD_RS07710	221	174	220	189	180	204
ROD_RS07715	17	12	17	11	13	16
ROD_RS07730	30	34	25	40	22	18
ROD_RS07735	175	201	132	45	65	62
ROD_RS07740	14	13	10	5	3	5
ROD_RS07745	222	195	89	165	154	132
ROD_RS07750	2066	1758	1828	2299	1547	1997
ROD_RS07755	42	30	20	29	31	27
ROD_RS07760	87	77	89	113	109	102
ROD_RS07765	106	85	108	116	94	133
ROD_RS07770	8	14	17	14	17	24
ROD_RS07775	32	25	21	20	22	24
ROD_RS07780	287	242	223	261	207	274
ROD_RS07790	230	217	206	267	185	205
ROD_RS07795	48863	43131	48000	55754	38291	46627
ROD_RS07800	387	330	256	408	330	350
ROD_RS07805	53	38	46	54	43	40
ROD_RS07810	210	152	178	191	136	169
ROD_RS07815	72	56	61	36	38	34
ROD_RS07820	158	154	118	84	70	71
ROD_RS07825	84	71	67	40	32	39
ROD_RS07830	36	38	36	25	20	16
ROD_RS07835	49	52	48	42	13	33
ROD_RS07840	187	164	150	152	109	126
ROD_RS07845	281	242	252	239	172	213
ROD_RS07850	585	513	487	607	449	543
ROD_RS07855	10394	8591	9813	12050	8154	10216
ROD_RS07860	78677	61768	73467	85789	52357	68451
ROD_RS07865	321	273	267	165	131	136
ROD_RS07870	653	555	534	194	142	174
ROD_RS07875	1236	1025	967	981	769	854
ROD_RS07880	225	200	233	249	171	175
ROD_RS07885	178	180	222	219	121	232
ROD_RS07890	454	318	435	448	323	440
ROD_RS07895	161	93	109	160	93	97
ROD_RS07900	32	36	22	87	112	73
ROD_RS07905	116	128	87	284	294	198
ROD_RS07910	368	313	331	521	444	467
ROD_RS07915	33	34	26	27	22	29
ROD_RS07920	163	140	165	143	123	107
ROD_RS07925	18	14	15	23	13	15
ROD_RS07930	26	11	16	24	10	23
ROD_RS07935	44	35	36	39	28	31
ROD_RS07940	31	28	31	42	25	33
ROD_RS07945	395	358	366	396	256	322
ROD_RS07950	45	50	49	52	32	47
ROD_RS07955	14	17	18	14	7	15
ROD_RS07960	1008	841	887	1083	766	1014
ROD_RS07965	118	94	83	99	75	94
ROD_RS07970	113	106	100	134	86	103
ROD_RS07975	149	132	129	163	88	135
ROD_RS07980	45	26	52	48	26	52
ROD_RS07985	776	670	688	888	582	649
ROD_RS07990	978	878	921	1111	759	915
ROD_RS07995	298	236	210	289	199	255
ROD_RS08000	162	140	159	160	98	131
ROD_RS08005	335	291	317	380	230	319
ROD_RS08010	28	19	28	21	18	21
ROD_RS08015	2019	1758	2003	2235	1402	2022
ROD_RS08020	993	1033	981	1121	813	1052
ROD_RS08025	236	207	202	219	135	226
ROD_RS08030	11	9	16	11	9	17
ROD_RS08035	10	10	6	27	5	6
ROD_RS08040	340	323	291	224	186	202
ROD_RS08045	87	79	73	90	70	68
ROD_RS08050	2786	2229	2422	3027	1791	2243
ROD_RS08055	38	41	38	43	17	17
ROD_RS08060	1306	1264	1376	1364	933	1038
ROD_RS08065	395	419	397	411	328	373
ROD_RS08070	209	193	180	149	109	142
ROD_RS08075	111	114	118	147	97	94
ROD_RS08080	139	130	96	151	110	163
ROD_RS08085	389	336	309	351	255	261
ROD_RS08090	288	286	302	363	265	314
ROD_RS08095	3216	2665	2883	3675	2535	3051
ROD_RS08100	911	772	785	880	672	797
ROD_RS08105	38	43	41	40	30	28
ROD_RS08110	21	11	13	11	11	17
ROD_RS08115	108	126	128	113	105	113
ROD_RS08120	143	116	135	150	105	140
ROD_RS08125	17	18	16	24	16	16
ROD_RS08130	55	50	40	49	52	35
ROD_RS08135	67	51	75	105	65	95
ROD_RS08140	107	82	97	152	90	99
ROD_RS08145	24	28	29	41	22	42
ROD_RS08150	1008	893	841	1114	825	935
ROD_RS08155	23	26	16	21	19	9
ROD_RS08160	196	167	143	151	114	125
ROD_RS08165	1033	813	961	1024	652	795
ROD_RS08170	525	427	460	536	371	437
ROD_RS08175	184	166	105	161	119	129
ROD_RS08185	3	6	6	8	2	6
ROD_RS08190	2039	1732	1915	1959	1644	1878
ROD_RS08195	341	315	324	282	238	260
ROD_RS08200	411	450	393	457	336	398
ROD_RS08205	1548	1455	1577	1598	1243	1418
ROD_RS08210	78	104	111	104	88	116
ROD_RS08225	1	0	1	0	0	0
ROD_RS08240	1173	998	1085	1317	852	1149
ROD_RS08245	962	801	900	993	653	881
ROD_RS08250	570	555	618	664	472	546
ROD_RS08255	85	68	71	82	60	58
ROD_RS08260	55	47	55	86	35	44
ROD_RS08265	193	141	146	203	128	158
ROD_RS08270	352	324	286	339	296	343
ROD_RS08275	83	80	62	97	64	83
ROD_RS08280	16	11	6	15	10	8
ROD_RS08285	20	13	15	10	3	14
ROD_RS08290	198	146	149	173	126	139
ROD_RS08295	504	398	343	508	389	355
ROD_RS08300	634	549	527	653	454	547
ROD_RS08305	5295	4161	4556	5900	3975	4595
ROD_RS08310	4427	3707	4429	4732	3087	3967
ROD_RS08315	347	242	189	334	228	173
ROD_RS08320	1166	921	1012	1138	929	1047
ROD_RS08325	390	298	337	384	285	336
ROD_RS08330	388	348	358	371	340	392
ROD_RS08335	10659	9653	9817	11816	7923	9527
ROD_RS08340	976	835	955	1127	851	1010
ROD_RS08345	726	757	681	842	635	642
ROD_RS08350	2147	2038	2053	2209	1618	1818
ROD_RS08355	750	728	634	729	485	556
ROD_RS08360	286	305	278	294	186	216
ROD_RS08365	428	382	369	428	236	290
ROD_RS08375	17	23	13	22	17	16
ROD_RS08380	64	70	48	97	54	63
ROD_RS08385	922	855	1004	1043	697	941
ROD_RS08390	64	56	50	52	48	60
ROD_RS08395	16	14	19	7	11	21
ROD_RS08400	3	1	3	2	6	2
ROD_RS08405	98	73	66	79	65	78
ROD_RS08410	74	55	60	91	51	71
ROD_RS08415	35	20	30	24	18	28
ROD_RS08420	42	43	32	42	34	44
ROD_RS08425	3	9	6	3	3	5
ROD_RS08430	9	16	23	14	14	13
ROD_RS08435	29	28	20	27	31	20
ROD_RS08440	15	19	14	24	13	11
ROD_RS08445	208	208	225	356	372	373
ROD_RS08450	228	267	194	362	317	230
ROD_RS08455	120	136	129	186	208	178
ROD_RS08460	2139	2329	2145	4385	3616	3954
ROD_RS08465	243	213	222	296	219	276
ROD_RS08470	1043	876	888	1045	757	919
ROD_RS08475	384	366	380	445	357	396
ROD_RS08480	317	230	258	316	204	287
ROD_RS08485	645	489	569	649	482	579
ROD_RS08490	638	582	544	796	596	628
ROD_RS08495	6292	4852	5359	6976	4660	5555
ROD_RS08500	145	143	110	162	134	144
ROD_RS08505	8790	7527	7985	9005	6150	7905
ROD_RS08510	1440	1418	1451	894	589	789
ROD_RS08515	327	278	291	298	192	220
ROD_RS08520	2367	2106	2255	2470	1751	2285
ROD_RS08525	2038	1552	1918	1566	980	1469
ROD_RS08530	317	291	234	402	252	337
ROD_RS08535	808	629	739	801	549	802
ROD_RS08540	1127	905	1120	1274	867	1011
ROD_RS08545	375	338	338	334	286	336
ROD_RS08550	514	403	454	520	326	482
ROD_RS08555	753	627	734	873	562	803
ROD_RS08560	905	743	728	812	532	635
ROD_RS08565	119	80	65	129	96	61
ROD_RS08570	859	634	736	937	566	755
ROD_RS08575	4926	4294	4597	5527	3448	4511
ROD_RS08580	259	202	161	251	171	219
ROD_RS08585	1350	1078	1142	1414	974	1136
ROD_RS08590	768	678	759	839	540	707
ROD_RS08595	496	483	397	535	412	426
ROD_RS08600	1381	1302	1481	1632	1134	1544
ROD_RS08605	841	721	747	892	669	836
ROD_RS08610	708	555	615	818	500	576
ROD_RS08615	84	57	74	75	49	63
ROD_RS08620	105	86	90	129	110	80
ROD_RS08625	1140	933	1218	1291	788	1092
ROD_RS08630	857	643	812	917	580	837
ROD_RS08635	1061	870	1026	1208	671	902
ROD_RS08640	17	6	9	18	11	16
ROD_RS08645	84	52	27	7	3	1
ROD_RS08650	77	40	46	3	5	7
ROD_RS08655	65	42	52	6	5	3
ROD_RS08660	294	214	300	135	135	210
ROD_RS08665	947	645	626	729	744	702
ROD_RS08670	967	743	985	997	724	916
ROD_RS08675	671	644	780	774	498	704
ROD_RS08680	1267	1254	1184	2002	1376	1707
ROD_RS08685	0	2	0	0	0	0
ROD_RS08690	58	69	68	80	68	63
ROD_RS08695	490	393	381	530	408	445
ROD_RS08700	2002	1616	1417	2136	1478	1595
ROD_RS08705	567	495	458	607	410	463
ROD_RS08710	712	733	715	819	548	729
ROD_RS08715	600	486	463	626	377	489
ROD_RS08720	1384	1346	1439	1608	1200	1402
ROD_RS08725	1502	1335	1307	1652	1275	1336
ROD_RS08730	1060	932	959	1283	991	1043
ROD_RS08735	1762	1678	1590	1994	1521	1660
ROD_RS08740	18444	17398	18015	20710	15519	17054
ROD_RS08745	196	145	157	245	163	184
ROD_RS08750	116244	85484	177136	140934	97196	172045
ROD_RS08755	478	401	411	433	278	337
ROD_RS08760	12	3	4	3	1	1
ROD_RS08765	4508	3324	3076	4334	2916	3128
ROD_RS08770	3918	3117	3180	3908	2686	3209
ROD_RS08775	965	988	908	1199	895	1113
ROD_RS08780	1153	947	949	1467	972	1134
ROD_RS08785	485	454	423	542	404	495
ROD_RS08790	2071	1769	1886	2213	1645	1981
ROD_RS08795	81	80	76	71	55	72
ROD_RS08800	48	20	22	31	23	24
ROD_RS08805	50	28	31	68	34	41
ROD_RS08810	38	34	29	37	28	21
ROD_RS08815	82	74	93	112	83	84
ROD_RS08820	92	96	91	130	106	106
ROD_RS08825	32	38	25	33	44	36
ROD_RS08830	333	317	298	372	261	334
ROD_RS08835	292	224	243	347	268	312
ROD_RS08840	606	618	697	745	563	662
ROD_RS08845	120	90	75	118	71	97
ROD_RS08850	100	102	99	103	95	90
ROD_RS08855	13	7	8	4	3	4
ROD_RS08860	30	20	24	30	14	15
ROD_RS08865	14	13	4	15	8	14
ROD_RS08870	129	132	97	125	95	117
ROD_RS08875	513	420	401	555	424	460
ROD_RS08880	587	398	446	489	391	418
ROD_RS08885	775	780	727	821	575	697
ROD_RS08890	45	47	34	38	25	24
ROD_RS08895	510	428	491	566	291	347
ROD_RS08900	3756	2744	3195	3971	2623	3386
ROD_RS08905	1331	1127	1061	1385	1000	1279
ROD_RS08910	80	97	101	111	76	118
ROD_RS08915	765	595	729	792	617	784
ROD_RS08920	1496	1362	1388	1610	1352	1545
ROD_RS08925	2489	2135	2308	2680	1909	2430
ROD_RS08930	676	496	587	728	490	634
ROD_RS08935	2221	1910	1801	2348	1611	2001
ROD_RS08940	15989	11881	13961	16657	11430	14833
ROD_RS08945	1400	997	1026	1729	1353	1472
ROD_RS08950	187	95	78	179	161	117
ROD_RS08955	441	329	389	477	274	438
ROD_RS08960	3451	2477	3112	3622	2484	3177
ROD_RS08965	833	831	820	918	648	802
ROD_RS08970	1330	1468	1361	1523	1167	1371
ROD_RS08975	29	17	27	21	18	16
ROD_RS08980	22	20	12	15	11	13
ROD_RS08990	98	84	90	88	75	92
ROD_RS08995	20	21	15	13	7	7
ROD_RS09000	28	27	26	19	15	16
ROD_RS09005	2	2	3	6	0	3
ROD_RS09010	60	51	54	69	46	58
ROD_RS09015	596	511	506	576	440	455
ROD_RS09020	11225	10564	10885	12892	8970	11040
ROD_RS09025	58	42	54	64	29	38
ROD_RS09030	61	57	55	51	56	76
ROD_RS09035	459	422	404	505	345	440
ROD_RS09040	568	460	521	584	428	528
ROD_RS09045	782	746	761	905	597	844
ROD_RS09050	740	540	590	849	577	507
ROD_RS09055	1142	985	706	1142	766	750
ROD_RS09060	287	241	232	147	93	116
ROD_RS09065	1483	1151	1329	1507	1112	1396
ROD_RS09070	3941	3504	3608	4977	3385	4172
ROD_RS09075	909	702	859	1053	726	831
ROD_RS09080	87	78	69	103	69	73
ROD_RS09085	644	498	552	645	473	523
ROD_RS09090	2113	1834	1841	2120	1553	1891
ROD_RS09095	407	372	321	417	312	332
ROD_RS09100	2792	2550	2663	2895	1974	2509
ROD_RS09105	6436	5602	6063	6411	4577	5649
ROD_RS09110	524	390	410	492	368	339
ROD_RS09115	123	91	104	117	79	88
ROD_RS09120	232	196	201	278	173	237
ROD_RS09125	675	621	627	721	580	732
ROD_RS09130	420	383	429	538	384	485
ROD_RS09135	498	475	446	556	440	511
ROD_RS09140	755	603	805	821	526	768
ROD_RS09145	1118	995	1002	1131	844	1076
ROD_RS09150	386	312	267	412	316	270
ROD_RS09155	16	19	27	17	26	17
ROD_RS09160	827	799	728	915	600	815
ROD_RS09165	556	460	482	615	417	491
ROD_RS09170	342	276	244	299	223	277
ROD_RS09175	128	95	90	103	66	79
ROD_RS09180	1064	1064	1245	1122	729	806
ROD_RS09190	9395	6669	7969	8940	7200	8145
ROD_RS09195	8918	6833	7677	8242	6520	7976
ROD_RS09200	4124	3104	3351	3727	2953	3698
ROD_RS09205	233	161	173	212	206	200
ROD_RS09210	61	45	62	44	53	43
ROD_RS09215	208	197	262	235	152	203
ROD_RS09220	29	32	22	41	32	33
ROD_RS09225	11030	9849	11057	9955	6092	8454
ROD_RS09230	734	564	596	456	264	293
ROD_RS09235	271	230	227	290	268	270
ROD_RS09240	30	33	24	53	22	27
ROD_RS09245	52	40	23	49	21	26
ROD_RS09250	1300	1028	945	1372	937	1007
ROD_RS09255	304	317	340	394	241	294
ROD_RS09260	2238	2422	2653	2836	1880	2071
ROD_RS09265	6645	5938	5967	7279	5286	6604
ROD_RS09270	6469	5493	5986	7115	4869	6276
ROD_RS09275	1399	1218	1114	1465	1066	1271
ROD_RS09280	205	200	214	207	160	200
ROD_RS09285	1849	1460	1504	1775	1274	1564
ROD_RS09290	694	729	744	837	586	764
ROD_RS09295	24	29	23	24	13	31
ROD_RS09300	53	42	31	27	20	25
ROD_RS09310	245	231	149	297	169	223
ROD_RS09315	1156	988	1140	1547	1025	1172
ROD_RS09320	389	321	346	484	305	368
ROD_RS09325	78	64	41	94	34	60
ROD_RS09330	337	375	445	445	274	348
ROD_RS09335	975	987	1128	1204	761	1085
ROD_RS09340	1221	1226	1335	1405	924	1165
ROD_RS09345	458	579	705	739	338	492
ROD_RS09350	881	625	750	1060	738	894
ROD_RS09355	195	106	143	275	148	149
ROD_RS09360	2450	1760	1579	2212	1571	1804
ROD_RS09365	1582	1197	1220	1667	1226	1412
ROD_RS09370	316	286	300	391	259	294
ROD_RS09375	6402	5355	5924	7347	5001	6248
ROD_RS09380	631	574	563	701	525	640
ROD_RS09385	5531	4923	5571	7511	6210	7252
ROD_RS09390	75	58	57	74	67	74
ROD_RS09395	719	637	730	887	545	695
ROD_RS09400	2236	2090	2451	2528	1634	2078
ROD_RS09405	604	541	579	681	415	574
ROD_RS09410	713	476	527	664	568	619
ROD_RS09415	419	291	266	391	315	410
ROD_RS09420	66	85	57	86	63	59
ROD_RS09425	1102	1064	991	1281	937	1177
ROD_RS09430	855	819	854	994	682	858
ROD_RS09435	801	764	812	945	761	790
ROD_RS09440	2366	1729	1866	2539	1605	2030
ROD_RS09445	888	735	683	932	741	760
ROD_RS09450	5381	4280	4936	6018	3891	5289
ROD_RS09455	560	451	511	546	387	469
ROD_RS09460	1012	925	864	925	748	796
ROD_RS09470	757	736	717	797	555	685
ROD_RS09480	608	538	584	653	488	589
ROD_RS09485	661	582	655	695	485	636
ROD_RS09490	756	706	678	877	630	749
ROD_RS09495	570	472	407	563	418	370
ROD_RS09500	177	173	140	167	97	144
ROD_RS09505	3195	2776	3098	3646	2318	3190
ROD_RS09510	195	193	165	243	204	177
ROD_RS09515	48	43	62	49	37	50
ROD_RS09520	24	12	14	27	23	18
ROD_RS09525	99	82	84	156	116	122
ROD_RS09530	39	22	19	37	56	37
ROD_RS09545	72	81	74	97	71	74
ROD_RS09550	84	70	61	73	62	67
ROD_RS09555	22	30	16	30	19	19
ROD_RS09560	48	26	35	29	34	30
ROD_RS09565	21	36	29	36	29	43
ROD_RS09570	105	91	86	150	94	111
ROD_RS09575	34	40	51	39	40	57
ROD_RS09580	138	105	94	97	74	65
ROD_RS09585	52	30	25	15	16	13
ROD_RS09590	58	53	45	61	42	37
ROD_RS09595	241	197	133	81	67	71
ROD_RS09600	2392	2171	2649	2306	2034	2537
ROD_RS09605	91	76	72	67	50	74
ROD_RS09610	146	127	108	217	138	143
ROD_RS09615	56	30	44	44	30	39
ROD_RS09620	51	48	59	65	45	66
ROD_RS09625	600	457	456	975	761	819
ROD_RS09630	456	356	411	660	553	617
ROD_RS09635	938	745	1025	911	737	970
ROD_RS09640	481	384	421	259	235	271
ROD_RS09645	32	40	25	19	7	10
ROD_RS09650	37	22	31	34	18	22
ROD_RS09655	49	30	31	38	33	39
ROD_RS09660	13	12	4	9	9	9
ROD_RS09665	29	24	20	41	40	42
ROD_RS09670	339	311	355	162	136	152
ROD_RS09675	230	169	178	212	133	197
ROD_RS09680	219	164	135	206	157	156
ROD_RS09685	209	175	166	195	145	166
ROD_RS09690	5	8	4	20	13	12
ROD_RS09695	292	181	186	235	181	184
ROD_RS09700	6	10	9	3	9	8
ROD_RS09705	164	126	144	184	121	143
ROD_RS09710	735	487	536	703	402	500
ROD_RS09715	284	280	253	204	153	183
ROD_RS09725	679	672	537	587	506	493
ROD_RS09730	732	620	717	829	695	775
ROD_RS09735	179	137	176	207	158	159
ROD_RS09740	405	242	238	360	278	272
ROD_RS09745	1539	1254	1403	1785	1379	1524
ROD_RS09750	4172	3711	4213	4128	3121	3897
ROD_RS09755	2125	1553	1903	1911	1327	1671
ROD_RS09760	85	73	56	58	50	47
ROD_RS09765	271	212	303	231	160	199
ROD_RS09770	1057	886	957	1422	1018	1195
ROD_RS09775	789	650	720	1128	725	921
ROD_RS09780	1426	1168	1401	1947	1360	1600
ROD_RS09785	3859	3437	3596	4736	3307	3591
ROD_RS09790	23	26	25	43	59	29
ROD_RS09795	20	23	18	83	84	51
ROD_RS09800	42	31	32	56	39	27
ROD_RS09805	65	75	57	71	70	61
ROD_RS09810	3191	2795	2441	3469	2438	2416
ROD_RS09815	7031	5769	4440	6462	5945	4545
ROD_RS09835	0	0	0	0	0	0
ROD_RS09840	0	0	0	0	0	0
ROD_RS09845	0	0	0	0	0	0
ROD_RS09850	0	0	0	0	0	0
ROD_RS09855	0	0	0	0	0	0
ROD_RS09860	0	0	0	0	0	0
ROD_RS09865	0	0	0	0	0	0
ROD_RS09870	363	269	288	404	344	386
ROD_RS09875	35	22	21	63	26	39
ROD_RS09885	656	601	656	1076	745	992
ROD_RS09890	19	14	14	28	12	16
ROD_RS09895	31	34	29	60	32	58
ROD_RS09900	26	31	47	45	42	55
ROD_RS09905	49	45	36	79	59	63
ROD_RS09910	79	67	41	87	73	83
ROD_RS09920	6	1	4	6	5	6
ROD_RS09925	55	34	31	45	47	60
ROD_RS09930	251	214	212	404	264	337
ROD_RS09935	25	19	17	16	15	10
ROD_RS09940	350	290	331	407	242	316
ROD_RS09945	93	69	96	74	55	56
ROD_RS09950	294	344	341	271	238	251
ROD_RS09955	37	39	33	40	19	37
ROD_RS09960	62	57	55	51	54	46
ROD_RS09965	743	677	653	555	434	441
ROD_RS09970	458	385	382	527	291	353
ROD_RS09975	727	515	665	690	489	598
ROD_RS09980	61	43	57	53	57	58
ROD_RS09985	6689	7171	6941	6100	4591	4823
ROD_RS09990	272	299	241	283	291	213
ROD_RS09995	30	21	25	45	45	31
ROD_RS10000	26	15	18	103	141	69
ROD_RS10005	64	39	57	114	113	102
ROD_RS10010	28	16	15	69	48	26
ROD_RS10015	43	30	38	104	92	76
ROD_RS10020	4	6	8	19	34	12
ROD_RS10025	87	59	56	183	176	136
ROD_RS10030	16	3	9	27	54	24
ROD_RS10035	19	32	21	100	126	71
ROD_RS10040	8	7	3	21	10	8
ROD_RS10045	12	7	8	22	21	13
ROD_RS10050	64	73	60	84	60	92
ROD_RS10055	14	8	8	14	13	16
ROD_RS10060	29	16	27	39	23	30
ROD_RS10065	347	305	265	256	169	203
ROD_RS10070	55	42	25	30	17	27
ROD_RS10075	42	20	20	8	7	7
ROD_RS10080	66	73	61	64	35	56
ROD_RS10085	212	212	211	187	151	169
ROD_RS10090	92	59	79	79	46	59
ROD_RS10095	478	427	451	510	308	400
ROD_RS10100	101	88	79	96	83	115
ROD_RS10105	256	254	258	285	211	250
ROD_RS10110	1760	1703	1722	2101	1445	1802
ROD_RS10115	245	233	226	212	143	237
ROD_RS10120	12	11	14	2	7	0
ROD_RS10125	59	57	57	54	38	58
ROD_RS10130	573	600	511	600	469	530
ROD_RS10135	118	128	118	156	105	121
ROD_RS10140	7	0	2	3	2	9
ROD_RS10150	124	122	128	157	119	163
ROD_RS10155	425	397	334	490	344	445
ROD_RS10160	370	121	30	246	48	828
ROD_RS10165	12	3	5	7	3	25
ROD_RS10180	9	2	6	5	3	6
ROD_RS10185	16	10	8	21	10	13
ROD_RS10190	417	277	312	619	391	468
ROD_RS10195	10	7	10	7	7	10
ROD_RS10200	2	2	2	8	5	3
ROD_RS10205	1	0	4	1	1	1
ROD_RS10210	311	255	279	330	231	274
ROD_RS10215	55	34	31	45	36	26
ROD_RS10220	828	891	970	1048	657	971
ROD_RS10225	4	7	3	7	5	8
ROD_RS10230	52	38	46	35	33	42
ROD_RS10235	66	91	65	72	48	63
ROD_RS10240	93	75	53	82	57	61
ROD_RS10245	400	327	351	445	329	434
ROD_RS10255	8	9	6	17	9	8
ROD_RS10260	23	21	28	18	17	14
ROD_RS10265	108	67	87	72	80	74
ROD_RS10270	891	807	799	846	636	663
ROD_RS10275	114	87	90	129	61	67
ROD_RS10285	101	72	85	109	77	97
ROD_RS10300	1710	1581	1505	2231	1532	1786
ROD_RS10305	178	180	172	227	219	247
ROD_RS10315	129	173	154	126	90	98
ROD_RS10320	106	141	111	128	111	106
ROD_RS10325	92	89	84	103	74	89
ROD_RS10330	375	358	342	411	309	380
ROD_RS10335	284	367	344	359	274	311
ROD_RS10340	206	236	191	267	162	213
ROD_RS10345	385	338	310	387	256	274
ROD_RS10350	478	437	413	502	328	364
ROD_RS10355	664	586	485	595	420	457
ROD_RS10360	306	277	285	322	206	262
ROD_RS10365	117	108	87	107	71	75
ROD_RS10370	931	905	913	1034	676	912
[truncated: 3,197 more rows]

## Sheet: Supplementary Data 3
Supplementary Data 3. Differentially expressed transcripts comparing ∆croI to WT C. rodentium. Differentially expressed genes (DEGs) were identified via DESeq2 using Independent Hypothesis Weighting (IHW) for p-value adjustment and ‘apeglm’ for log fold-change shrinkage. Genes were considered differentially regulated when the comparison between ∆croI and WT passed an adjusted p-value of < 0.05 an…
mapping	gene_id	old_locus_tag	gene_name	product	baseMean	log2FoldChange	lfcSE	lfc_MAP	lfcSE_MAP	stat	pvalue	padj	weight	gene_biotype	alternate_gene_name	product_kegg	notes
NC_013716.1	ROD_RS02525	ROD_05021		PLP-dependent cysteine synthase family protein	1074.38	-3.18397	0.120067	-3.17566	0.120344	-26.5182	5.97604e-155	2.22064e-151	1.32888	protein_coding		putative lyase
NC_013716.1	ROD_RS15095	ROD_30681	rpoS	RNA polymerase sigma factor RpoS	9731.1	-1.33468	0.073159	-1.32719	0.073409	-18.2435	2.32948e-74	4.36937e-71	1.31632	protein_coding		RNA polymerase sigma factor (sigma-38)
NC_013716.1	ROD_RS24125	ROD_48981	osmY	molecular chaperone OsmY	985.142	-2.00945	0.113501	-1.99685	0.113928	-17.7043	3.88396e-70	4.81081e-67	1.32888	protein_coding		osmotically-inducible protein Y
NC_013716.1	ROD_RS23545	ROD_47661		serine dehydratase subunit alpha family protein	651.427	-2.38126	0.153246	-2.36184	0.15465	-15.5388	1.89515e-54	1.92039e-51	1.21828	protein_coding		conserved hypothetical protein
NC_013716.1	ROD_RS23540	ROD_47651		amino acid permease	310.985	-2.80867	0.181692	-2.78531	0.182493	-15.4584	6.6219e-54	4.96693e-51	1.31667	protein_coding		putative membrane protein
NC_013716.1	ROD_RS06340	ROD_12691	yeaG	protein kinase YeaG	850.909	-1.75549	0.119059	-1.73951	0.119725	-14.7447	3.32883e-49	2.15863e-46	1.26915	protein_coding		putative serine protein kinase
NC_013716.1	ROD_RS28200	ROD_25701		Ig-like domain-containing protein	1580.45	-1.18365	0.0897489	-1.17017	0.0902348	-13.1885	1.02257e-39	5.92108e-37	1.21828	protein_coding		large repetitive protein
NC_013716.1	ROD_RS14590	ROD_29521	croI	N-acyl homoserine lactone synthase CroI	664.221	-6.46557	0.491945	-6.38507	0.502434	-13.1429	1.86958e-39	9.09267e-37	1.26915	protein_coding		N-acyl homoserine lactone synthase CroI
NC_013716.1	ROD_RS14015	ROD_28361	sdaC	HAAAP family serine/threonine permease SdaC	5399.46	0.930849	0.0721403	0.92151	0.0725204	12.9033	4.31124e-38	1.8638e-35	1.26915	protein_coding		serine transporter
NC_013716.1	ROD_RS11015	ROD_22221	fbaB	class I fructose-bisphosphate aldolase	378.066	-2.00816	0.157099	-1.98324	0.158129	-12.7828	2.04501e-37	7.59908e-35	1.32888	protein_coding		fructose-bisphosphate aldolase class 1
NC_013716.1	ROD_RS04140	ROD_08141	dps	DNA starvation/stationary phase protection protein Dps	1084.68	-1.33532	0.106728	-1.31925	0.107411	-12.5115	6.45763e-36	2.20169e-33	1.31667	protein_coding	pexB	DNA protection during starvation protein
NC_013716.1	ROD_RS14700	ROD_29831	eae	intimin	109705	0.814749	0.0654051	0.803984	0.0657771	12.457	1.28172e-35	4.00578e-33	1.31667	protein_coding		intimin
NC_013716.1	ROD_RS11935	ROD_24131	tktB	transketolase	551.811	-1.67148	0.136587	-1.64902	0.137607	-12.2375	1.95877e-34	4.32183e-32	1.72157	protein_coding	tkt	transketolase 2
NC_013716.1	ROD_RS07870	ROD_15801		GntR family transcriptional regulator	373.124	-1.7802	0.152542	-1.75373	0.153652	-11.6703	1.80886e-31	3.70599e-29	1.72157	protein_coding		GntR-family transcriptional regulator
NC_013716.1	ROD_RS08460	ROD_17041	pspA	phage shock protein PspA	3089.92	0.849778	0.0788726	0.835744	0.0794827	10.7741	4.56435e-27	1.13071e-24	1.32888	protein_coding		phage shock protein A
NC_013716.1	ROD_RS14685	ROD_29781	escD	type III secretion system inner membrane ring subunit SctD	8670.52	0.729377	0.0687898	0.717639	0.0692952	10.603	2.88651e-26	6.76594e-24	1.31667	protein_coding	sctD	T3SS structural protein EscD
NC_013716.1	ROD_RS06610	ROD_13241	katE	catalase HPII	461.007	-1.56333	0.151425	-1.5345	0.153209	-10.3241	5.48045e-25	1.20905e-22	1.31667	protein_coding		catalase HPII
NC_013716.1	ROD_RS14705	ROD_29841	cesT	type III secretion system LEE chaperone CesT	27076.5	0.652016	0.0649364	0.640342	0.0654385	10.0408	1.00809e-23	2.08109e-21	1.32888	protein_coding		T3SS chaperone CesT
NC_013716.1	ROD_RS21090	ROD_42771	bcsC	cellulose biosynthesis protein BcsC	3394.81	-0.735434	0.075738	-0.720813	0.0764051	-9.71023	2.7271e-22	5.33351e-20	1.32888	protein_coding		cellulose synthase operon protein C (TPR-repeat-containing protein)
NC_013716.1	ROD_RS14680	ROD_29771	sepL	TyeA family type III secretion system gatekeeper subunit	8769.57	0.693105	0.0722012	0.678231	0.0728597	9.59964	8.02251e-22	1.50437e-19	1.31667	protein_coding		T3SS secretion switching protein SepL
NC_013716.1	ROD_RS04465	ROD_08811	poxB	ubiquinone-dependent pyruvate dehydrogenase	302.697	-1.56564	0.164458	-1.53089	0.166264	-9.51997	1.73225e-21	3.09361e-19	1.31667	protein_coding		pyruvate oxidase
NC_013716.1	ROD_RS21080	ROD_42751	bcsB	cellulose biosynthesis cyclic di-GMP-binding regulatory protein BcsB	3228.46	-0.718074	0.0772318	-0.701817	0.0779773	-9.29764	1.43596e-20	2.64561e-18	1.21828	protein_coding		cyclic di-GMP-binding protein (cellulose synthase regulator subunit B)
NC_013718.1	ROD_RS25410	ROD_p2361		YadA-like family protein	522.442	1.26353	0.136955	1.23407	0.138686	9.22588	2.81251e-20	3.50746e-18	1.72157	protein_coding		putative exported protein
NC_013716.1	ROD_RS11930	ROD_24121	talA	transaldolase	217.389	-2.08413	0.229605	-2.03092	0.234716	-9.07702	1.1159e-19	1.72775e-17	1.32888	protein_coding	tal	transaldolase A
NC_013716.1	ROD_RS17070	ROD_34651	gltP	glutamate/aspartate:proton symporter GltP	1237.13	0.966819	0.107274	0.943752	0.108654	9.01265	2.01138e-19	3.01818e-17	1.31632	protein_coding		proton glutamate symport protein
NC_013716.1	ROD_RS14445	ROD_29201		fimbrillin MatB	400.809	-1.37372	0.152908	-1.34132	0.154931	-8.98396	2.61183e-19	3.73282e-17	1.32888	protein_coding		putative fimbrial protein
NC_013716.1	ROD_RS08510	ROD_17141	pdeR	cyclic di-GMP phosphodiesterase	1090.99	-0.944036	0.105572	-0.920576	0.106886	-8.94214	3.81703e-19	5.30338e-17	1.31632	protein_coding		putative signal transduction protein
NC_013716.1	ROD_RS05730	ROD_11421	flgK	flagellar hook-associated protein FlgK	188.742	2.24269	0.251282	2.18528	0.256979	8.92499	4.45759e-19	6.19413e-17	1.26915	protein_coding		flagellar hook-associated protein 1
NC_013716.1	ROD_RS14765	ROD_29981	escJ	type III secretion system LEE inner membrane ring protein EscJ	8978.78	0.614159	0.0703191	0.600242	0.0710383	8.73388	2.46081e-18	3.43942e-16	1.21828	protein_coding		T3SS structural protein EscJ
NC_013716.1	ROD_RS14775	ROD_30001	escC	type III secretion system LEE outer membrane ring protein EscC	10562.6	0.581614	0.0670008	0.568341	0.0676509	8.68069	3.93358e-18	5.14319e-16	1.21828	protein_coding		T3SS structural protein EscC
NC_013716.1	ROD_RS20050	ROD_40401	hslS	heat shock chaperone IbpB	782.437	-1.20855	0.139313	-1.17545	0.141797	-8.67503	4.13459e-18	5.14319e-16	1.31632	protein_coding	ibpB	small heat shock protein B
NC_013716.1	ROD_RS02565	ROD_05091		YbaY family lipoprotein	885.391	-0.98345	0.113853	-0.957151	0.115375	-8.63787	5.72731e-18	6.71416e-16	1.31632	protein_coding		putative exported protein
NC_013716.1	ROD_RS14675	ROD_29761	espA	type III secretion system LEE translocon filament protein EspA	105507	0.554432	0.0645573	0.533623	0.0652352	8.58822	8.83289e-18	1.00411e-15	1.31632	protein_coding		T3SS translocator protein EspA
NC_013716.1	ROD_RS14650	ROD_29711		EscG/YscG/SsaH family type III secretion system needle protein co-chaperone	9823.48	0.59225	0.0690129	0.575327	0.0697295	8.58172	9.34618e-18	1.11419e-15	1.21828	protein_coding		T3SS component
NC_013716.1	ROD_RS02520	ROD_05011	cof	HMP-PP phosphatase	372.654	-1.28526	0.149999	-1.24985	0.152063	-8.56845	1.04883e-17	1.12416e-15	1.31632	protein_coding		putative hydrolase
NC_013716.1	ROD_RS14770	ROD_29991	sepD	hypothetical protein	2637.86	0.678367	0.0814738	0.659849	0.0824467	8.3262	8.34771e-17	8.61648e-15	1.32888	protein_coding		T3SS secretion switching protein SepD
NC_013716.1	ROD_RS14710	ROD_29851	tir	type III secretion system LEE translocated intimin receptor Tir	76845.5	0.521397	0.064445	0.503422	0.0651259	8.09057	5.93855e-16	5.96408e-14	1.32888	protein_coding		Tir, translocated intimin receptor
NC_013716.1	ROD_RS14670	ROD_29751	espD	type III secretion system translocon subunit SctE	260198	0.528806	0.0656454	0.514352	0.066354	8.05549	7.91606e-16	7.81478e-14	1.31632	protein_coding	sctE	T3SS translocator protein EspD
NC_013716.1	ROD_RS15090	ROD_30671	nlpD	murein hydrolase activator NlpD	8456.28	-0.596861	0.0746307	-0.581075	0.075566	-7.99753	1.26937e-15	1.20945e-13	1.32888	protein_coding		lipoprotein
NC_013716.1	ROD_RS15495	ROD_31431	lysM	peptidoglycan-binding protein LysM	515.457	-1.03915	0.131133	-1.00612	0.133163	-7.92438	2.2928e-15	1.64412e-13	1.72157	protein_coding		conserved hypothetical protein
NC_013716.1	ROD_RS14020	ROD_28371	sdaB	L-serine ammonia-lyase II	2034.11	0.696533	0.088769	0.678803	0.0900489	7.84658	4.27524e-15	4.05709e-13	1.26915	protein_coding		L-serine dehydratase 2 (L-serine deaminase 2)
NC_013716.1	ROD_RS14665	ROD_29741	espB	attachment protein EaeB	242786	0.508523	0.0655074	0.493693	0.0662421	7.76283	8.30539e-15	8.01523e-13	1.21828	protein_coding		T3SS effector protein EspB
NC_013716.1	ROD_RS14760	ROD_29971	sctI	type III secretion system inner rod subunit SctI	12370.4	0.500647	0.066555	0.485108	0.067325	7.52231	5.38157e-14	5.07278e-12	1.21828	protein_coding		T3SS component
NC_013716.1	ROD_RS22120	ROD_44861	bfr	bacterioferritin	3524.08	-0.581994	0.0778876	-0.562784	0.0789423	-7.47223	7.88461e-14	6.72052e-12	1.31667	protein_coding		bacterioferritin
NC_013716.1	ROD_RS14720	ROD_29871	map	T3SS effector protein Map	4387.2	0.54058	0.0732167	0.523078	0.0741592	7.38329	1.54428e-13	1.39098e-11	1.21828	protein_coding		T3SS effector protein Map
NC_013716.1	ROD_RS14660	ROD_29731	cesD2	hypothetical protein	13467.6	0.491001	0.0668951	0.470743	0.0677301	7.33987	2.13799e-13	1.72708e-11	1.32888	protein_coding		T3SS chaperone CesD2
NC_013716.1	ROD_RS26460	ROD_29701	espF	type III secretion system LEE effector EspF	51654.6	0.458779	0.062939	0.445212	0.0636742	7.28927	3.11638e-13	2.57983e-11	1.26915	protein_coding		T3SS effector protein EspF
NC_013716.1	ROD_RS14725	ROD_29882	cesF	type III secretion system chaperone	4296.83	0.530855	0.0736269	0.512756	0.0746076	7.21007	5.59224e-13	4.53297e-11	1.26915	protein_coding		T3SS chaperone CesF
NC_013716.1	ROD_RS06335	ROD_12681		YeaH/YhbH family protein	256.489	-1.26286	0.176314	-1.21276	0.179903	-7.1626	7.91612e-13	6.06048e-11	1.31632	protein_coding		conserved hypothetical protein
NC_013716.1	ROD_RS14450	ROD_29211		hypothetical protein	212.127	-1.35103	0.189991	-1.29635	0.193831	-7.11104	1.15171e-12	8.96213e-11	1.26915	protein_coding		putative fimbrial protein
NC_013716.1	ROD_RS12720	ROD_25711		TolC family outer membrane protein	161.982	-1.52262	0.217065	-1.45856	0.221744	-7.01457	2.30653e-12	1.66713e-10	1.32888	protein_coding		putative outer membrane efflux protein of T1SS
NC_013716.1	ROD_RS14750	ROD_29941	escV	type III secretion system LEE export apparatus protein EscV	7108.7	0.49718	0.0708808	0.479176	0.0718292	7.01431	2.31091e-12	1.66713e-10	1.31632	protein_coding		T3SS structural protein EscV
NC_013716.1	ROD_RS20935	ROD_42491	cspA	RNA chaperone/antiterminator CspA	4080.68	0.600671	0.0858146	0.577744	0.0872746	6.99963	2.56633e-12	1.81598e-10	1.31667	protein_coding		cold shock protein
NC_013716.1	ROD_RS26475	ROD_29961	espZ	SepZ/EspZ family type III secretion system protein	7951.85	0.476111	0.0687623	0.459347	0.0696396	6.92401	4.39021e-12	3.02104e-10	1.32888	protein_coding		T3SS effector protein EspZ
NC_013716.1	ROD_RS06165	ROD_12311		DUF1471 domain-containing protein	263.605	-1.19513	0.172934	-1.14408	0.176649	-6.9109	4.81572e-12	3.2536e-10	1.32888	protein_coding		putative exported protein
NC_013716.1	ROD_RS09230			YobF family protein	478.432	-0.933954	0.136874	-0.893839	0.139797	-6.82347	8.88681e-12	5.95317e-10	1.31632	protein_coding
NC_013716.1	ROD_RS21060	ROD_42711	bcsE	cellulose biosynthesis protein BcsE	1594.06	-0.601915	0.0886482	-0.578248	0.0901557	-6.78993	1.12191e-11	7.38171e-10	1.31667	protein_coding		conserved hypothetical protein
NC_013716.1	ROD_RS21070	ROD_42731	bcsQ	cellulose biosynthesis protein BcsQ	1021.35	-0.696429	0.102753	-0.667138	0.104683	-6.77768	1.22119e-11	7.8964e-10	1.31667	protein_coding		conserved hypothetical protein
NC_013716.1	ROD_RS04010	ROD_07891	clsB	cardiolipin synthase ClsB	113.255	-1.71996	0.25823	-1.63938	0.264388	-6.6606	2.72718e-11	1.73401e-09	1.31632	protein_coding		putative phospholipase
NC_013716.1	ROD_RS14730	ROD_29901	sepQ	T3SS structural protein SepQ	2465.05	0.550326	0.0828597	0.527413	0.0842352	6.64166	3.10179e-11	1.93881e-09	1.31667	protein_coding		T3SS structural protein SepQ
NC_013716.1	ROD_RS02740	ROD_05441		SPFH/Band 7/PHB domain protein	982.295	-0.678106	0.10228	-0.648442	0.104245	-6.62987	3.3598e-11	2.06621e-09	1.31632	protein_coding		putative membrane protein
NC_013716.1	ROD_RS23610	ROD_47811	espN2-2	DUF4765 family protein	790.385	0.781466	0.118639	0.746356	0.121252	6.58695	4.4896e-11	2.71648e-09	1.31632	protein_coding		putative T3SS effector protein EspN2-2
NC_013716.1	ROD_RS09670	ROD_19551	ftnB	non-heme ferritin-like protein	242.183	-1.16315	0.179326	-1.10661	0.183757	-6.48622	8.80172e-11	5.19149e-09	1.32888	protein_coding		ferritin-like protein 2
NC_013716.1	ROD_RS15430	ROD_31301	proW	glycine betaine/L-proline ABC transporter permease ProW	2903.75	-0.645431	0.0999657	-0.615544	0.102219	-6.45652	1.07136e-10	6.27815e-09	1.31667	protein_coding		glycine betaine/L-proline ABC transporter,permease protein
NC_013716.1	ROD_RS12725	ROD_25721		ATP-binding cassette domain-containing protein	129.362	-1.60553	0.249972	-1.52449	0.257073	-6.42282	1.33769e-10	7.71824e-09	1.31667	protein_coding		putative ATP-binding protein of T1SS
NC_013716.1	ROD_RS14740	ROD_29921		hypothetical protein	985.622	0.740527	0.115712	0.707359	0.118416	6.39974	1.55646e-10	8.76316e-09	1.32888	protein_coding		T3SS component
NC_013716.1	ROD_RS06575	ROD_13171	osmE	osmotically-inducible lipoprotein OsmE	226.838	-1.17319	0.185116	-1.11328	0.189956	-6.3376	2.33371e-10	1.2943e-08	1.32888	protein_coding		osmotically inducible lipoprotein E
NC_013716.1	ROD_RS28255	ROD_29541		hypothetical protein	126.166	1.86815	0.298326	1.76607	0.312168	6.26211	3.79803e-10	1.60205e-08	1.72157	protein_coding		hypothetical protein
NC_013716.1	ROD_RS21075	ROD_42741	bcsA	UDP-forming cellulose synthase catalytic subunit	1210.11	-0.607374	0.0966559	-0.578581	0.0986013	-6.28388	3.30236e-10	1.9399e-08	1.21828	protein_coding		cellulose synthase catalytic subunit [UDP-forming]
NC_013716.1	ROD_RS14655	ROD_29721	escF	type III secretion system needle filament subunit SctF	3228.08	0.506867	0.0808968	0.483868	0.0823237	6.2656	3.71402e-10	2.06435e-08	1.26915	protein_coding	sctF	T3SS structural protein EscF
NC_013716.1	ROD_RS07695	ROD_15441	treZ	malto-oligosyltrehalose trehalohydrolase	145.574	-1.41098	0.226954	-1.33501	0.233296	-6.21704	5.06621e-10	2.6768e-08	1.31632	protein_coding		putative hydrolase
NC_013716.1	ROD_RS09625	ROD_19441	flhC	flagellar transcriptional regulator FlhC	673.313	0.757103	0.121952	0.718852	0.124914	6.2082	5.35953e-10	2.89623e-08	1.26915	protein_coding		flagellar transcriptional activator
NC_013716.1	ROD_RS07690	ROD_15431	treY	malto-oligosyltrehalose synthase	209.599	-1.18976	0.192215	-1.12656	0.197563	-6.18972	6.02712e-10	3.09644e-08	1.31667	protein_coding		putative hydrolase
NC_013716.1	ROD_RS26480	ROD_30011	cesD	SycD/LcrH family type III secretion system chaperone	2450.3	0.501005	0.0810926	0.475789	0.0825342	6.17818	6.48438e-10	3.55175e-08	1.21828	protein_coding		T3SS chaperone CesD
NC_013716.1	ROD_RS04015	ROD_07901		endonuclease/exonuclease/phosphatase family protein	70.8237	-2.07115	0.328363	-1.96195	0.337046	-6.30752	2.83547e-10	3.59602e-08	0.51915	protein_coding		putative endonuclease/exonuclease/phosphatase
NC_013716.1	ROD_RS26470	ROD_29891	espH	hypothetical protein	13259.2	0.403043	0.0653277	0.38662	0.06618	6.16957	6.84778e-10	3.65209e-08	1.21828	protein_coding		T3SS effector protein EspH
NC_013716.1	ROD_RS04910	ROD_09611		hydrolase	182.09	-1.25292	0.203977	-1.18425	0.20977	-6.14249	8.12403e-10	3.92054e-08	1.32888	protein_coding		putative isochorismatase
NC_013716.1	ROD_RS14785	ROD_30051	grlA	CaiF/GrlA family transcriptional regulator	993.569	0.63831	0.104005	0.606368	0.106305	6.13731	8.39308e-10	4.18663e-08	1.26915	protein_coding		GrlA, global regulator of LEE activator
NC_013716.1	ROD_RS07905	ROD_15871		virulence factor SrfB	186.031	1.22794	0.20218	1.15987	0.208012	6.07352	1.25135e-09	4.54338e-08	1.72157	protein_coding		putative virulence effector protein
NC_013716.1	ROD_RS05395	ROD_10641	wrbA	NAD(P)H:quinone oxidoreductase	147.861	-1.35321	0.223267	-1.27702	0.229793	-6.06095	1.35319e-09	4.79182e-08	1.72157	protein_coding		flavoprotein (Trp repressor-binding protein)
NC_013716.1	ROD_RS21050	ROD_42691	bcsG	cellulose biosynthesis protein BcsG	1013.56	-0.618401	0.101194	-0.587442	0.103387	-6.11101	9.90008e-10	4.79182e-08	1.26915	protein_coding		putative membrane protein
NC_013716.1	ROD_RS20215			inverse autotransporter beta-barrel domain-containing protein	311.679	0.955465	0.160934	0.900715	0.165592	5.93701	2.90264e-09	1.32756e-07	1.31667	protein_coding
NC_013716.1	ROD_RS27785	ROD_47771	lifA3	DUF3491 domain-containing protein	6726.37	0.414792	0.0700825	0.395084	0.0711382	5.91863	3.24641e-09	1.46729e-07	1.31632	protein_coding		LifA-like protein
NC_013716.1	ROD_RS28585			hypothetical protein	89.3522	-1.91687	0.305474	-1.81384	0.315318	-6.27507	3.49466e-10	1.59208e-07	0.129036	protein_coding
NC_013716.1	ROD_RS23645	ROD_47901		DUF1090 domain-containing protein	531.333	-0.75458	0.128183	-0.71138	0.131607	-5.88675	3.93856e-09	1.73777e-07	1.31667	protein_coding		putative exported protein
NC_013716.1	ROD_RS08645	ROD_17451		general stress protein	28.3633	-3.99059	0.658864	-3.76256	0.666772	-6.05677	1.38879e-09	2.51818e-07	0.316667	protein_coding		conserved hypothetical protein
NC_013716.1	ROD_RS07735	ROD_15531	osmC	peroxiredoxin OsmC	114.176	-1.55412	0.271871	-1.4543	0.282586	-5.71638	1.08818e-08	3.58764e-07	1.72157	protein_coding		peroxiredoxin (osmotically-inducible protein C)
NC_013716.1	ROD_RS21085	ROD_42761	bcsZ	cellulase	923.675	-0.605607	0.105205	-0.569503	0.107812	-5.75644	8.59053e-09	3.79818e-07	1.26915	protein_coding		endo-1,4-beta-glucanase (cellulase)
NC_013716.1	ROD_RS28030	ROD_12081	espN1	type III secretion system effector EspN	609.385	0.68039	0.120655	0.639187	0.123992	5.63915	1.70887e-08	7.47064e-07	1.26915	pseudogene	espN	pseudogene	frameshifted
NC_013716.1	ROD_RS10000	ROD_20181	fliF	flagellar M-ring protein FliF	63.4887	2.36951	0.395548	2.22645	0.413543	5.99045	2.09258e-09	8.89773e-07	0.129036	protein_coding		flagellar M-ring protein
NC_013716.1	ROD_RS08655	ROD_17471		ferritin-like domain-containing protein	28.564	-3.51646	0.604175	-3.29576	0.619244	-5.82027	5.8751e-09	1.00787e-06	0.316316	protein_coding		conserved hypothetical protein
NC_013716.1	ROD_RS27605	ROD_29811		IS256 family transposase	1798.6	0.524882	0.0942945	0.494015	0.0965507	5.5664	2.6005e-08	1.05035e-06	1.32888	pseudogene		pseudogene	frameshifted
NC_013716.1	ROD_RS09060	ROD_18301		SpoVR family protein	184.292	-1.11255	0.200506	-1.03851	0.207502	-5.54871	2.87781e-08	1.16053e-06	1.31667	protein_coding		conserved hypothetical protein
NC_013716.1	ROD_RS01970	ROD_03901		cytochrome ubiquinol oxidase subunit I	254.902	-0.954619	0.172374	-0.890728	0.178167	-5.53807	3.05831e-08	1.22052e-06	1.31632	protein_coding		putative terminal oxidase subunit I
NC_013716.1	ROD_RS10035	ROD_20251	fliM	flagellar motor switch protein FliM	62.8703	2.04773	0.354979	1.91799	0.367086	5.76858	7.99404e-09	1.25029e-06	0.32888	protein_coding		flagellar motor switch protein FliM
NC_013716.1	ROD_RS14745	ROD_29931	escN	type III secretion system LEE ATPase EscN	4683.04	0.398527	0.072043	0.3779	0.0731733	5.53179	3.16973e-08	1.25029e-06	1.31632	protein_coding		T3SS translocator EscN
NC_013716.1	ROD_RS13195	ROD_26731	elaB	stress response protein ElaB	621.491	-0.719845	0.130384	-0.673183	0.134531	-5.52096	3.37158e-08	1.2916e-06	1.32888	protein_coding		putative membrane protein
NC_013716.1	ROD_RS03770	ROD_07411		YbgS-like family protein	118.242	-1.39523	0.253572	-1.29784	0.263329	-5.50229	3.74892e-08	1.43468e-06	1.31667	protein_coding		putative exported protein
NC_013716.1	ROD_RS13780	ROD_27941	alaC	alanine transaminase	2218.91	-0.461548	0.0844848	-0.434673	0.0862542	-5.46309	4.67905e-08	1.77255e-06	1.31667	protein_coding		putative aminotransferase
NC_013716.1	ROD_RS09595	ROD_19381		spore coat U domain-containing protein	130.683	-1.35336	0.248812	-1.25623	0.259081	-5.43931	5.34867e-08	1.98752e-06	1.32888	protein_coding		putative fimbrial subunit
NC_013716.1	ROD_RS08650	ROD_17461		ferritin-like domain-containing protein	29.2499	-3.40427	0.61028	-3.16482	0.636449	-5.5782	2.43014e-08	2.28859e-06	0.51915	protein_coding		conserved hypothetical protein
NC_013716.1	ROD_RS22115	ROD_44851	bfd	bacterioferritin-associated ferredoxin	802.122	-0.611511	0.112933	-0.571797	0.116143	-5.41482	6.13518e-08	2.34027e-06	1.26915	protein_coding		bacterioferritin-associated ferredoxin
NC_013716.1	ROD_RS09225	ROD_18621	cspC	transcription antiterminator/RNA stability regulator CspE	9316.7	-0.410217	0.0759901	-0.38785	0.0774022	-5.39829	6.72777e-08	2.54139e-06	1.26915	protein_coding	cspE, gicA, msmC	cold shock-like protein CspC
NC_013716.1	ROD_RS07865	ROD_15781		TonB-dependent receptor	214.467	-0.999809	0.18704	-0.927767	0.193994	-5.34543	9.0202e-08	3.25367e-06	1.31632	pseudogene		pseudogene	frameshifted
NC_013716.1	ROD_RS08525	ROD_17171	osmB	osmotically-inducible lipoprotein OsmB	1570.07	-0.476943	0.089284	-0.447082	0.0913033	-5.34187	9.19929e-08	3.2556e-06	1.32888	protein_coding		osmotically inducible lipoprotein B
NC_013716.1	ROD_RS25660			Ig-like domain-containing protein	310.841	0.841999	0.159439	0.781209	0.165199	5.28102	1.28465e-07	4.50346e-06	1.32888	protein_coding
NC_013716.1	ROD_RS09985	ROD_20151	ompT	omptin family outer membrane protease	6037.8	-0.434792	0.0824782	-0.407741	0.0842729	-5.2716	1.35241e-07	4.74148e-06	1.31632	protein_coding		protease 7 precursor
NC_013716.1	ROD_RS24130	ROD_48991		DUF1328 domain-containing protein	62.3101	-2.05075	0.380532	-1.89572	0.399717	-5.38915	7.07902e-08	6.23458e-06	0.51915	protein_coding		putative membrane protein
NC_013716.1	ROD_RS14100	ROD_28541	ygdI	YgdI/YgdR family lipoprotein	87.5823	-1.7139	0.319882	-1.5838	0.336474	-5.35792	8.41857e-08	7.34632e-06	0.51915	protein_coding		putative lipoprotein
NC_013716.1	ROD_RS09385	ROD_18941	pykA	pyruvate kinase	6149.26	0.384259	0.0743964	0.360965	0.0757231	5.16503	2.40406e-07	8.12116e-06	1.32888	protein_coding	pyk	pyruvate kinase II
NC_013716.1	ROD_RS00095	ROD_00161	nhaA	Na+/H+ antiporter NhaA	2349.75	0.460499	0.0910676	0.428791	0.0933932	5.05667	4.26646e-07	1.55794e-05	1.21828	protein_coding		Na(+)/H(+) antiporter 1
NC_013716.1	ROD_RS21160	ROD_42921	treF	alpha,alpha-trehalase	585.016	-0.61486	0.122048	-0.56821	0.12612	-5.03786	4.70772e-07	1.63543e-05	1.26915	protein_coding		cytoplasmic trehalase
NC_013716.1	ROD_RS10025	ROD_20231	fliK	flagellar hook length control protein FliK	116.319	1.30315	0.263329	1.18908	0.277029	4.94875	7.46924e-07	2.45789e-05	1.31632	protein_coding		flagellar hook-length control protein
NC_013716.1	ROD_RS23685	ROD_47981	sstT	serine/threonine transporter SstT	8510.45	0.338144	0.0683335	0.319567	0.0692881	4.94843	7.48129e-07	2.45789e-05	1.32888	protein_coding		putative transport protein
NC_013716.1	ROD_RS15480	ROD_31401		rhodanese family protein	1003.5	-0.515319	0.104777	-0.476547	0.107978	-4.91824	8.73237e-07	2.8478e-05	1.31667	protein_coding		putative membrane protein
NC_013716.1	ROD_RS14645	ROD_29691	r1	SdiA-regulated domain-containing protein	800.634	0.537122	0.109157	0.496444	0.112558	4.92063	8.62669e-07	2.89351e-05	1.26915	protein_coding		LEE-associated conserved hypothetical protein
NC_013716.1	ROD_RS21120	ROD_42831		AsmA family protein	370.114	-0.729053	0.148837	-0.667516	0.154877	-4.89833	9.66545e-07	3.21421e-05	1.26915	protein_coding		putative outer membrane assembly protein
NC_013716.1	ROD_RS13050	ROD_26401	lifA	DUF3491 domain-containing protein	4494.41	0.361659	0.0740996	0.338006	0.0753902	4.88071	1.05703e-06	3.36045e-05	1.31632	protein_coding		lymphocyte inhibitory factor A
NC_013716.1	ROD_RS09885	ROD_19941		hypothetical protein	781.08	0.539656	0.110938	0.497029	0.114533	4.86447	1.14766e-06	3.58371e-05	1.32888	protein_coding		putative prophage lipoprotein
NC_013716.1	ROD_RS25785	ROD_03391	espS	hypothetical protein	2959.53	0.396064	0.0811974	0.368528	0.0829164	4.87779	1.07281e-06	3.62366e-05	1.21828	protein_coding		T3SS effector protein EspS
NC_013716.1	ROD_RS01735	ROD_03401	espI	hypothetical protein	17973.9	0.334407	0.0688006	0.312443	0.0698443	4.86053	1.17071e-06	3.62958e-05	1.31632	protein_coding		T3SS effector protein NleA/EspI
NC_013716.1	ROD_RS22615	ROD_45761	gabD	NAD-dependent succinate-semialdehyde dehydrogenase	204.605	-0.928315	0.19244	-0.844995	0.201567	-4.82393	1.40756e-06	4.32809e-05	1.31632	protein_coding		succinate-semialdehyde dehydrogenase [NADP+]
NC_013716.1	ROD_RS15675	ROD_31861		IS110 family transposase	358.896	0.738488	0.156171	0.671696	0.163278	4.72871	2.25956e-06	5.22673e-05	1.72157	pseudogene		pseudogene	frameshifted
NC_013716.1	ROD_RS15835	ROD_32121	ecnR	LuxR C-terminal-related transcriptional regulator	43.954	-2.18626	0.419843	-2.01187	0.438052	-5.20732	1.91592e-07	5.86552e-05	0.129036	protein_coding		transcriptional regulatory protein EntR (Entericidin R)
NC_013716.1	ROD_RS20230	ROD_40911	espT	secretion protein EspT	1377.96	0.446313	0.0941505	0.412217	0.0966997	4.74042	2.13271e-06	6.34801e-05	1.31667	protein_coding		T3SS effector protein EspT
NC_013716.1	ROD_RS07255	ROD_14531	fumC	class II fumarate hydratase	963.753	-0.504836	0.106632	-0.461385	0.110067	-4.73437	2.19739e-06	7.01307e-05	1.21828	protein_coding		fumarate hydratase class II
NC_013716.1	ROD_RS08445	ROD_17011	pspD	phage shock protein PspD	292.208	0.779741	0.167481	0.706761	0.175544	4.6557	3.22879e-06	7.2353e-05	1.72157	protein_coding		phage shock protein D
NC_013716.1	ROD_RS14815	ROD_30101	escR	type III secretion system export apparatus subunit SctR	699.432	0.536794	0.114208	0.49154	0.118167	4.70013	2.59999e-06	8.16936e-05	1.21828	protein_coding	sctR	T3SS structural protein EscR
NC_013716.1	ROD_RS09640	ROD_19481	otsA	alpha,alpha-trehalose-phosphate synthase	340.901	-0.7486	0.160436	-0.677968	0.168063	-4.66605	3.07045e-06	8.77655e-05	1.32888	protein_coding		alpha,alpha-trehalose-phosphate synthase [UDP-forming]
NC_013716.1	ROD_RS25540	ROD_03611		autotransporter outer membrane beta-barrel domain-containing protein	356.749	-0.734583	0.157376	-0.665444	0.164837	-4.66768	3.04618e-06	9.04738e-05	1.26915	protein_coding		putative adhesin autotransporter
NC_013716.1	ROD_RS08680			FepA family TonB-dependent siderophore receptor	1453.22	0.440175	0.0959922	0.402416	0.0987997	4.58553	4.52833e-06	0.000133476	1.26915	pseudogene			incomplete
NC_013716.1	ROD_RS07460	ROD_14951		YdeI family stress tolerance OB fold protein	60.4774	-1.80612	0.372614	-1.63497	0.395773	-4.84715	1.25249e-06	0.000141396	0.32888	protein_coding		putative exported protein
NC_013716.1	ROD_RS27610	ROD_30031		helix-turn-helix domain-containing protein	2743.08	0.371486	0.0818958	0.342413	0.0836629	4.53608	5.73086e-06	0.0001664	1.26915	pseudogene		pseudogene	frameshifted
NC_013716.1	ROD_RS27625	ROD_31811	lifA2	DUF3491 domain-containing protein	2460.35	0.361526	0.0803417	0.33337	0.081981	4.49986	6.7998e-06	0.000188902	1.31667	protein_coding		LifA-like protein
NC_013716.1	ROD_RS01975	ROD_03911	cydB	cytochrome d ubiquinol oxidase subunit II	123.238	-1.08814	0.245389	-0.968251	0.26074	-4.43435	9.23511e-06	0.000194774	1.72157	protein_coding		putative terminal oxidase subunit II
NC_013716.1	ROD_RS05735	ROD_11431	flgL	flagellar hook-associated protein FlgL	115.88	1.10925	0.250413	0.987912	0.26604	4.42968	9.43728e-06	0.000197585	1.72157	protein_coding		flagellar hook-associated protein 3
NC_013716.1	ROD_RS14790	ROD_30061	grlR	negative regulator GrlR	518.042	0.587203	0.132354	0.529424	0.138205	4.43662	9.13817e-06	0.000246063	1.32888	protein_coding		GrlR, global regulator of LEE repressor
NC_013716.1	ROD_RS11630	ROD_23481	ompC	porin OmpC	2418.5	-0.356954	0.0805023	-0.328929	0.0821525	-4.43408	9.24647e-06	0.000249547	1.31632	protein_coding		outer membrane protein C
NC_013716.1	ROD_RS14820	ROD_30111		hypothetical protein	772.643	0.506266	0.114055	0.458712	0.118331	4.43879	9.04659e-06	0.000251417	1.26915	protein_coding		T3SS component
NC_013716.1	ROD_RS07900	ROD_15861		SrfA family protein	61.4547	1.60331	0.347066	1.43975	0.367724	4.61961	3.84456e-06	0.000259349	0.51915	protein_coding		putative virulence effector protein
NC_013716.1	ROD_RS09965	ROD_20111	amyA	alpha-amylase	581.451	-0.543895	0.123362	-0.490949	0.128418	-4.40894	1.0388e-05	0.000274431	1.31632	protein_coding		cytoplasmic alpha-amylase
NC_013716.1	ROD_RS12115	ROD_24511	prt1	M4 family metallopeptidase	584.691	-0.539111	0.122625	-0.486349	0.127626	-4.39643	1.10044e-05	0.000283969	1.32888	protein_coding		extracellular metalloprotease
NC_013716.1	ROD_RS24095	ROD_48901	espJ	EspJ family T3SS effector ADP-ribosyltransferase	2193.88	0.361901	0.0822512	0.331741	0.0840143	4.39994	1.0828e-05	0.000283969	1.31667	protein_coding		T3SS effector protein EspJ
NC_013716.1	ROD_RS20880	ROD_42391	bax	protein bax	1217.05	-0.473821	0.1074	-0.429965	0.111283	-4.41174	1.02543e-05	0.000286646	1.21828	protein_coding		putative endo-beta-N-acetylglucosaminidase
NC_013716.1	ROD_RS06965	ROD_13971		mechanosensitive ion channel family protein	112.135	-1.09133	0.251074	-0.966303	0.26733	-4.34665	1.38235e-05	0.000355091	1.31667	protein_coding		putative membrane protein
NC_013716.1	ROD_RS09795	ROD_19771	fliA	RNA polymerase sigma factor FliA	46.9241	1.81701	0.400428	1.61984	0.42591	4.53766	5.68829e-06	0.000368063	0.51915	protein_coding		flagellar-specific Sigma F (Sigma 28) factor
NC_013716.1	ROD_RS14800	ROD_30081	escU	EscU/YscU/HrcU family type III secretion system export apparatus switch protein	685.469	0.50718	0.117006	0.457208	0.121629	4.33466	1.45988e-05	0.000369939	1.31667	protein_coding		T3SS structural protein EscU
NC_013716.1	ROD_RS07685	ROD_15421	glgX	glycogen debranching protein GlgX	276.224	-0.738269	0.170512	-0.657207	0.180075	-4.32971	1.49307e-05	0.00037581	1.31667	protein_coding		putative glycogen debranching protein
NC_013716.1	ROD_RS09630	ROD_19451	flhD	flagellar transcriptional regulator FlhD	506.924	0.581639	0.136303	0.519956	0.142889	4.26726	1.97887e-05	0.0004949	1.31632	protein_coding		transcriptional activator FlhD
NC_013716.1	ROD_RS12810	ROD_25901		phage tail sheath subtilisin-like domain-containing protein	1038.07	0.435921	0.102251	0.393636	0.105633	4.26323	2.01491e-05	0.000500574	1.31632	protein_coding		putative phage tail sheath protein
NC_013716.1	ROD_RS02100	ROD_04151	ehaB	autotransporter adhesin EhaB	2113.21	-0.352278	0.0830502	-0.320633	0.0848349	-4.24175	2.21781e-05	0.000547359	1.31632	protein_coding		putative outer membrane autotransporter
NC_013716.1	ROD_RS19680	ROD_39741	ilvC	ketol-acid reductoisomerase	25446.5	0.418317	0.0986582	0.378446	0.102131	4.24006	2.2346e-05	0.00059199	1.21828	protein_coding		ketol-acid reductoisomerase
NC_013716.1	ROD_RS26920	ROD_45831		ankyrin repeat domain-containing protein	155.132	-0.912499	0.21615	-0.802942	0.230445	-4.22161	2.42566e-05	0.000612839	1.26915	protein_coding		hypothetical protein
NC_013716.1	ROD_RS15475	ROD_31391	stpA	DNA-binding protein StpA	1468.85	-0.42396	0.101211	-0.381905	0.10463	-4.18885	2.80371e-05	0.000672152	1.32888	protein_coding		DNA-binding protein
NC_013716.1	ROD_RS23635	ROD_47881		phage holin family protein	284.144	-0.676307	0.164461	-0.594108	0.174266	-4.11226	3.91808e-05	0.000936191	1.31632	protein_coding		putative membrane protein
NC_013716.1	ROD_RS06745	ROD_13521	ppsR	posphoenolpyruvate synthetase regulatory kinase/phosphorylase PpsR	596.893	-0.510532	0.127519	-0.449804	0.13375	-4.00359	6.2389e-05	0.00150772	1.26915	protein_coding		conserved hypothetical protein
NC_013716.1	ROD_RS08945	ROD_18071	dauA	C4-dicarboxylic acid transporter DauA	1319.35	0.4188	0.105974	0.372747	0.109971	3.95191	7.75291e-05	0.00179484	1.31667	protein_coding		putative sulphate transporter
NC_013716.1	ROD_RS26500	ROD_30121		hypothetical protein	1260.68	0.385232	0.0976827	0.344171	0.100728	3.94371	8.02308e-05	0.00184648	1.31632	protein_coding		T3SS component
NC_013716.1	ROD_RS26455	ROD_29681	espG	secretion protein EspG	4164.8	0.324491	0.0830436	0.292445	0.0847892	3.90748	9.32636e-05	0.00211317	1.32888	protein_coding		T3SS effector protein EspG
NC_013716.1	ROD_RS20940	ROD_42501		HTH-type transcriptional regulator	62.2487	-1.46387	0.346658	-1.27909	0.373965	-4.22281	2.41279e-05	0.00219558	0.32888	protein_coding		putative transcriptional regulator
NC_013716.1	ROD_RS12835	ROD_25951		major capsid protein	1303.24	0.402623	0.103576	0.356967	0.107294	3.88721	0.000101403	0.00226992	1.32888	protein_coding		putative phage capsid protein
NC_013716.1	ROD_RS12820	ROD_25921		hypothetical protein	340.636	0.627799	0.162065	0.542724	0.17297	3.87376	0.000107171	0.00240678	1.31667	protein_coding		hypothetical prophage protein
NC_013716.1	ROD_RS04815			Ig-like domain-containing protein	478.769	0.573295	0.148535	0.497809	0.157912	3.85967	0.000113539	0.00251962	1.31667	protein_coding
NC_013716.1	ROD_RS06560	ROD_13141	spy	ATP-independent periplasmic protein-refolding chaperone Spy	537.394	-0.55671	0.144284	-0.481517	0.153228	-3.85843	0.000114117	0.00251962	1.32888	protein_coding		spheroplast protein Y
NC_013716.1	ROD_RS10190	ROD_20571	hns	H-NS histone family protein	407.744	0.547132	0.142342	0.474896	0.150566	3.84379	0.00012115	0.00265778	1.31632	protein_coding		DNA-binding protein H-NS
NC_013716.1	ROD_RS23640	ROD_47891		YqjD family protein	205.909	-0.729041	0.189649	-0.624503	0.203989	-3.84416	0.000120966	0.00265778	1.31667	protein_coding		putative membrane protein
NC_013716.1	ROD_RS14470	ROD_29251		EAL domain-containing protein	204.246	-0.715127	0.189599	-0.60868	0.204514	-3.77178	0.000162087	0.002703	1.72157	protein_coding		hypothetical protein
NC_013716.1	ROD_RS24615	ROD_50081		hypothetical protein	880.63	-0.428583	0.112285	-0.376175	0.116977	-3.81691	0.000135133	0.00290256	1.32888	protein_coding		putative DNA binding protein
NC_013716.1	ROD_RS23715	ROD_48051	ygjG	putrescine aminotransferase	798.179	-0.419496	0.109737	-0.368782	0.114028	-3.82273	0.000131981	0.00307444	1.21828	protein_coding		putrescine aminotransferase
NC_013716.1	ROD_RS08660	ROD_17481		manganese catalase family protein	214.319	-0.767118	0.205435	-0.64696	0.22411	-3.73411	0.000188377	0.00308757	1.72157	protein_coding		putative catalase
NC_013716.1	ROD_RS08040	ROD_16151		LysR substrate-binding domain-containing protein	260.368	-0.643363	0.169985	-0.550511	0.182091	-3.78483	0.000153817	0.00327767	1.31667	protein_coding		LysR-family transcriptional regulator
NC_013718.1	ROD_RS25480	ROD_p2481	triC	VirB4 family type IV secretion/conjugal transfer ATPase	714.404	0.455658	0.121138	0.398891	0.126968	3.76149	0.000168906	0.00357982	1.31632	protein_coding		putative conjugal transfer protein TriC
NC_013716.1	ROD_RS14805	ROD_30091	escT	type III secretion system export apparatus subunit SctT	806.984	0.416077	0.11049	0.36716	0.114864	3.76574	0.000166059	0.00378136	1.21828	protein_coding	sctT	T3SS structural protein EscT
NC_013716.1	ROD_RS07820	ROD_15691	rZ	nitrate reductase subunit alpha	108.878	-0.930217	0.254549	-0.772967	0.280685	-3.65437	0.000257817	0.00408564	1.72157	protein_coding		respiratory nitrate reductase 2 alpha chain
NC_013716.1	ROD_RS02595	ROD_05151	hha	hemolysin expression modulator Hha	916.894	-0.391771	0.10595	-0.343016	0.109832	-3.69768	0.000217575	0.00439397	1.32888	protein_coding		haemolysin expression regulatory protein
NC_013716.1	ROD_RS12840	ROD_25961		head decoration protein	511.137	0.491821	0.135957	0.420804	0.143982	3.61748	0.000297487	0.0059543	1.32888	protein_coding		hypothetical prophage protein
NC_013716.1	ROD_RS21000	ROD_42621	eptb	kdo(2)-lipid A phosphoethanolamine 7''-transferase	1194.65	0.373057	0.10307	0.325943	0.106675	3.61945	0.000295225	0.0059543	1.31632	protein_coding	eptB	phosphoethanolamine transferase
NC_013716.1	ROD_RS05145	ROD_10081	zapC	cell division protein ZapC	1314.11	-0.334509	0.0936425	-0.293392	0.0960574	-3.57219	0.000354002	0.00732632	1.26915	protein_coding		conserved hypothetical protein
NC_013716.1	ROD_RS17465	ROD_35451	hyb0	hydrogenase 2 small subunit	456.116	0.52674	0.148404	0.444061	0.158774	3.54936	0.000386171	0.00759248	1.32888	protein_coding	hybO	hydrogenase-2 small chain
NC_013716.1	ROD_RS20860	ROD_42351		helix-turn-helix domain-containing protein	155.278	2.41666	0.697601	1.82168	0.909869	3.46424	0.00053173	0.00802721	1.72157	protein_coding		putative membrane protein
NC_013716.1	ROD_RS24620	ROD_50091		TatD family hydrolase	303.984	-0.576116	0.163541	-0.48142	0.17633	-3.52277	0.000427063	0.00838782	1.31632	protein_coding		putative deoxyribonuclease
NC_013716.1	ROD_RS05095	ROD_09981	ompF	porin OmpF	1660.1	-0.323562	0.0919852	-0.283857	0.0942171	-3.51755	0.000435552	0.00875997	1.26915	protein_coding		outer membrane protein F
NC_013716.1	ROD_RS12915	ROD_26111	dam	site-specific DNA-methyltransferase	376.241	0.553734	0.157816	0.462548	0.169899	3.50874	0.000450238	0.00875997	1.31667	protein_coding		putative prophage DNA adenine methylase
NC_013716.1	ROD_RS24580	ROD_50011		NERD domain-containing protein/DEAD/DEAH box helicase	1210.06	-0.353521	0.100895	-0.307179	0.10415	-3.50385	0.000458581	0.00875997	1.31667	protein_coding		putative DNA helicase
NC_013718.1	ROD_RS25395	ROD_p2331		thermonuclease family protein	102.718	0.911282	0.260318	0.741978	0.290636	3.50065	0.000464122	0.00875997	1.32888	protein_coding		putative partition-related protein
NC_013716.1	ROD_RS24610	ROD_50071		hypothetical protein	325.503	-0.539821	0.154557	-0.452153	0.16576	-3.49271	0.000478151	0.0090113	1.31667	protein_coding		conserved hypothetical protein
NC_013716.1	ROD_RS02725	ROD_05411	copA	copper-exporting P-type ATPase CopA	975.073	-0.400885	0.114828	-0.343214	0.11998	-3.49117	0.000480909	0.00902035	1.31632	protein_coding		copper-transporting P-type ATPase
NC_013716.1	ROD_RS12795	ROD_25861		lytic transglycosylase domain-containing protein	745.447	0.395931	0.113563	0.33986	0.118389	3.48644	0.000489487	0.00913557	1.31632	protein_coding		hypothetical prophage protein
NC_013716.1	ROD_RS15460	ROD_31361		DUF883 domain-containing protein	595.831	-0.421042	0.121254	-0.358953	0.127154	-3.47238	0.000515856	0.00954632	1.31632	protein_coding		putative membrane protein
NC_013716.1	ROD_RS21670	ROD_43951	glgC	glucose-1-phosphate adenylyltransferase	745.282	-0.396765	0.114275	-0.339726	0.119211	-3.47201	0.000516585	0.00954632	1.31632	protein_coding		glucose-1-phosphate adenylyltransferase
NC_013716.1	ROD_RS12975	ROD_26241		DUF2303 family protein	700.685	0.408955	0.118011	0.348821	0.123482	3.4654	0.000529441	0.00973336	1.31667	protein_coding		hypothetical prophage protein
NC_013716.1	ROD_RS07910	ROD_15881		virulence factor SrfC family protein	406.327	0.498536	0.144429	0.417809	0.154112	3.45177	0.00055693	0.0101915	1.31632	protein_coding		putative virulence effector protein
NC_013716.1	ROD_RS15795	ROD_32051	groS	co-chaperone GroES	3410.39	-0.358142	0.103903	-0.308595	0.107801	-3.44688	0.000567108	0.0102297	1.32888	protein_coding		10 kda chaperonin (protein Cpn10) (groES protein)
NC_013716.1	ROD_RS01925	ROD_03821		NAD(P)-dependent alcohol dehydrogenase	473.596	-0.451771	0.132037	-0.380206	0.139625	-3.42155	0.000622642	0.0112839	1.31632	protein_coding		putative zinc-binding dehydrogenase
NC_013716.1	ROD_RS09715	ROD_19641	elbA	anti-adapter protein IraM	225.251	-0.606064	0.18148	-0.491108	0.198859	-3.33957	0.000839091	0.0115157	1.72157	protein_coding	iraM	enhancing lycopene biosynthesis protein 1
NC_013716.1	ROD_RS13380	ROD_27101	yfcG	GSH-dependent disulfide bond oxidoreductase	54.1571	-1.40577	0.371647	-1.17481	0.412923	-3.78253	0.000155244	0.0115277	0.316667	protein_coding		putative glutathione S-transferase
NC_013716.1	ROD_RS27790			transposase	684.242	0.399405	0.117239	0.339571	0.122562	3.40675	0.000657405	0.0116329	1.31632	pseudogene			frameshifted
NC_013716.1	ROD_RS10015	ROD_20211	fliI	flagellum-specific ATP synthase FliI	63.7582	1.29041	0.342595	1.08129	0.380171	3.76657	0.000165506	0.0121166	0.316667	protein_coding		flagellum-specific ATP synthase
NC_013716.1	ROD_RS09930	ROD_20031		DUF4761 family protein	277.112	0.552407	0.165487	0.451411	0.179536	3.33806	0.000843652	0.0146492	1.32888	protein_coding		hypothetical prophage protein
NC_013716.1	ROD_RS27745			IS200/IS605 family transposase	735.913	0.379234	0.11428	0.320152	0.119114	3.31847	0.000905134	0.0155964	1.32888	pseudogene			frameshifted
NC_013716.1	ROD_RS18305	ROD_37171		oxidoreductase	188.358	-0.657837	0.199247	-0.525577	0.221084	-3.30161	0.000961318	0.0165423	1.31632	protein_coding		putative oxidoreductase
NC_013716.1	ROD_RS24590	ROD_50031		type VI secretion system ImpA family N-terminal domain-containing protein	629.245	-0.415005	0.125749	-0.346137	0.132516	-3.30025	0.000965973	0.0165423	1.31667	pseudogene		pseudogene	interl stop
NC_013716.1	ROD_RS13850	ROD_28081		thiamine pyrophosphate-dependent enzyme	120.777	-0.787002	0.244935	-0.608544	0.280346	-3.2131	0.00131309	0.0170456	1.72157	protein_coding		putative decarboxylase
NC_013716.1	ROD_RS14735	ROD_29911		DUF1106 domain-containing protein	192.331	0.643531	0.195876	0.514744	0.217065	3.28541	0.00101836	0.0170456	1.32888	protein_coding		T3SS component
NC_013716.1	ROD_RS24530	ROD_49921	hlyB	ShlB/FhaC/HecB family hemolysin secretion/activation protein	375.039	-0.540916	0.164482	-0.438933	0.179296	-3.28861	0.00100683	0.0170456	1.31667	protein_coding		putative haemolysin activator HlyB
NC_013716.1	ROD_RS02735	ROD_05431		NfeD family protein	406.149	-0.460258	0.141324	-0.3777	0.15081	-3.25677	0.00112688	0.0189568	1.31632	protein_coding		putative membrane protein
NC_013716.1	ROD_RS10065	ROD_20311	rcsA	transcriptional regulator RcsA	255.137	-0.558923	0.172888	-0.447035	0.189298	-3.23286	0.00122559	0.0203312	1.32888	protein_coding		colanic acid capsullar biosynthesis activation protein A
NC_013716.1	ROD_RS21665	ROD_43941	glgX	glycogen debranching protein GlgX	814.646	-0.358535	0.111245	-0.3015	0.115523	-3.22292	0.00126889	0.0209559	1.32888	protein_coding		glycogen debranching enzyme
NC_013716.1	ROD_RS05720	ROD_11401	flgB	flagellar basal body rod protein FlgB	15.3966	3.14103	0.818925	2.61469	0.918745	3.83555	0.000125284	0.0212142	0.129036	protein_coding		flagellar basal-body rod protein FlgB
NC_013716.1	ROD_RS16835	ROD_34181	cts2B	type VI secretion system contractile sheath large subunit	457.674	-0.436646	0.135702	-0.357709	0.144145	-3.21769	0.00129228	0.0213504	1.31667	protein_coding	tssC	T6SS protein Cts2B
NC_013717.1	ROD_RS25085	ROD_p1111		autotransporter strand-loop-strand O-heptosyltransferase	746.255	-0.364346	0.114281	-0.304303	0.118963	-3.18817	0.00143177	0.0232329	1.32888	protein_coding		putative adhesin glycosyltransferase
NC_013716.1	ROD_RS13710	ROD_27801		fimbrial protein	70.7611	-1.24984	0.350237	-1.00928	0.401672	-3.56856	0.000358951	0.0233397	0.32888	protein_coding		putative fimbrial subunit
NC_013716.1	ROD_RS20045	ROD_40391	hslT	heat shock chaperone IbpA	1698.72	-0.700463	0.219225	-0.541896	0.250096	-3.19518	0.00139742	0.0234356	1.26915	protein_coding	ibpA	small heat shock protein A
NC_013716.1	ROD_RS23630	ROD_47871		YqjK-like family protein	164.753	-0.680003	0.212987	-0.529531	0.240225	-3.19269	0.00140953	0.0235373	1.26915	protein_coding		conserved hypothetical protein
NC_013718.1	ROD_RS25385	ROD_p2291	topB2	type IA DNA topoisomerase	739.517	0.359568	0.114618	0.299117	0.119276	3.13711	0.00170622	0.0272297	1.31667	protein_coding		DNA topoisomerase III
NC_013716.1	ROD_RS09775	ROD_19731	tcyL	cystine ABC transporter permease	812.698	0.342217	0.109088	0.286012	0.112868	3.13707	0.00170648	0.0281338	1.26915	protein_coding		putative cystine ABC transporter, permease protein
NC_013716.1	ROD_RS06285	ROD_12571		GlsB/YeaQ/YmgE family stress response membrane protein	225.592	-0.574352	0.185785	-0.444874	0.206865	-3.09149	0.00199156	0.0309642	1.32888	protein_coding		putative transglycosylase associated protein
NC_013716.1	ROD_RS18275	ROD_37111	malE	maltose/maltodextrin ABC transporter substrate-binding protein MalE	161.611	-0.670327	0.216601	-0.510556	0.24692	-3.09475	0.00196976	0.0316863	1.26915	protein_coding		maltose transport system, substrate-binding protein
NC_013716.1	ROD_RS20840	ROD_42301	aldB	aldehyde dehydrogenase AldB	161.279	-0.671327	0.216935	-0.511203	0.247468	-3.09459	0.00197083	0.0316863	1.26915	protein_coding		aldehyde dehydrogenase B
NC_013716.1	ROD_RS11770	ROD_23801		hypothetical protein	346.513	-0.460367	0.153635	-0.360855	0.166341	-2.99649	0.00273106	0.0322368	1.72157	protein_coding		putative exported protein
NC_013716.1	ROD_RS02880	ROD_05731	ybdK	YbdK family carboxylate-amine ligase	146.808	-0.68949	0.224575	-0.520822	0.25798	-3.0702	0.00213915	0.0328796	1.31667	protein_coding		carboxylate-amine ligase
NC_013716.1	ROD_RS05620	ROD_11151		YceI family protein	741.207	-0.358391	0.117262	-0.294182	0.122227	-3.05632	0.00224075	0.0343098	1.31632	protein_coding		putative exported protein
NC_013716.1	ROD_RS10760	ROD_21721	wzx	O152 family O-antigen flippase	861.55	0.326832	0.10707	0.2742	0.110443	3.05251	0.00226939	0.0345979	1.31667	protein_coding		putative O-antigen transporter
NC_013716.1	ROD_RS14460	ROD_29231		hypothetical protein	212.609	-0.59114	0.199544	-0.440214	0.22724	-2.96246	0.00305196	0.0354412	1.72157	protein_coding		putative fimbrial protein
NC_013716.1	ROD_RS02745	ROD_05451	fetA	iron ABC transporter ATP-binding protein FetA	106.813	-0.780249	0.256924	-0.575163	0.302768	-3.03688	0.00239038	0.0373513	1.26915	protein_coding		putative ABC transporter, ATP-binding protein
NC_013716.1	ROD_RS12750	ROD_25771		serine acetyltransferase	855.049	0.325988	0.107408	0.271453	0.110697	3.03504	0.00240503	0.0374299	1.26915	protein_coding		hypothetical prophage protein
NC_013716.1	ROD_RS20885	ROD_42401	xylR	XylR family transcriptional regulator	642.586	-0.36691	0.121853	-0.298197	0.127528	-3.0111	0.00260307	0.038537	1.32888	protein_coding		xylose operon regulatory protein
NC_013716.1	ROD_RS20815	ROD_42251		glutathione S-transferase	170.236	-0.635545	0.210962	-0.476891	0.241173	-3.01261	0.00259014	0.0385476	1.31667	protein_coding		putative glutathione S-transferase
NC_013716.1	ROD_RS19420	ROD_39241		dienelactone hydrolase family protein	712.226	-0.35135	0.116108	-0.288669	0.120782	-3.02606	0.00247761	0.0396933	1.21828	protein_coding		putative carboxymethylenebutenolidase
NC_013716.1	ROD_RS01855	ROD_03671		type 1 fimbrial protein	202.931	-0.60217	0.201231	-0.451544	0.228913	-2.99244	0.0027676	0.0404888	1.32888	protein_coding		putative major fimbrial subunit
NC_013716.1	ROD_RS16935	ROD_34391	fecI	sigma-70 family RNA polymerase sigma factor	346.65	-0.501981	0.167743	-0.387016	0.184875	-2.99256	0.00276649	0.0406987	1.31632	protein_coding		RNA polymerase sigma factor
NC_013716.1	ROD_RS14795	ROD_30071		lytic transglycosylase domain-containing protein	291.425	0.481412	0.161555	0.373353	0.176211	2.97986	0.00288378	0.0434891	1.26915	protein_coding		putative LEE-encoded exported protein
NC_013716.1	ROD_RS21065	ROD_42721		YhjR family protein	124.887	-0.713605	0.242238	-0.515667	0.286359	-2.94588	0.00322033	0.0460972	1.31667	protein_coding		conserved hypothetical protein
NC_013716.1	ROD_RS12825	ROD_25931		hypothetical protein	144.548	0.630794	0.220947	0.450519	0.258314	2.85496	0.00430428	0.0469432	1.72157	protein_coding		hypothetical prophage protein
NC_013716.1	ROD_RS15435	ROD_31311	proV	glycine betaine/L-proline ABC transporter ATP-binding protein ProV	3999.48	-0.63545	0.216375	-0.462232	0.252413	-2.9368	0.00331614	0.0485053	1.26915	protein_coding		glycine betaine/L-proline ABC transporter,ATP-binding protein

## Sheet: Supplementary Data 4
Supplementary Data 4. Ranked list of all detected genes used for pathway enrichment analysis. List of all detected genes detected within the dataset (after pre-filtering). The genes were arranged in ascending order based on the Wald-test statistic, which was calculated by comparing the ∆croI and WT strains of C. rodentium using DESeq2. Genes without a locus tag were removed.
old_locus_tag	rank
ROD_05021	-26.5182
ROD_30681	-18.2435
ROD_48981	-17.7043
ROD_47661	-15.5388
ROD_47651	-15.4584
ROD_12691	-14.7447
ROD_25701	-13.1885
ROD_29521	-13.1429
ROD_22221	-12.7828
ROD_08141	-12.5115
ROD_24131	-12.2375
ROD_15801	-11.6703
ROD_13241	-10.3241
ROD_42771	-9.71023
ROD_08811	-9.51997
ROD_42751	-9.29764
ROD_24121	-9.07702
ROD_29201	-8.98396
ROD_17141	-8.94214
ROD_40401	-8.67503
ROD_05091	-8.63787
ROD_05011	-8.56845
ROD_30671	-7.99753
ROD_31431	-7.92438
ROD_44861	-7.47223
ROD_12681	-7.1626
ROD_29211	-7.11104
ROD_25711	-7.01457
ROD_12311	-6.9109
ROD_42711	-6.78993
ROD_42731	-6.77768
ROD_07891	-6.6606
ROD_05441	-6.62987
ROD_19551	-6.48622
ROD_31301	-6.45652
ROD_25721	-6.42282
ROD_13171	-6.3376
ROD_07901	-6.30752
ROD_42741	-6.28388
ROD_15441	-6.21704
ROD_15431	-6.18972
ROD_09611	-6.14249
ROD_42691	-6.11101
ROD_10641	-6.06095
ROD_17451	-6.05677
ROD_47901	-5.88675
ROD_17471	-5.82027
ROD_42761	-5.75644
ROD_15531	-5.71638
ROD_17461	-5.5782
ROD_18301	-5.54871
ROD_03901	-5.53807
ROD_26731	-5.52096
ROD_07411	-5.50229
ROD_27941	-5.46309
ROD_19381	-5.43931
ROD_44851	-5.41482
ROD_18621	-5.39829
ROD_48991	-5.38915
ROD_28541	-5.35792
ROD_15781	-5.34543
ROD_17171	-5.34187
ROD_20151	-5.2716
ROD_32121	-5.20732
ROD_42921	-5.03786
ROD_31401	-4.91824
ROD_42831	-4.89833
ROD_14951	-4.84715
ROD_45761	-4.82393
ROD_14531	-4.73437
ROD_03611	-4.66768
ROD_19481	-4.66605
ROD_03911	-4.43435
ROD_23481	-4.43408
ROD_42391	-4.41174
ROD_20111	-4.40894
ROD_24511	-4.39643
ROD_13971	-4.34665
ROD_15421	-4.32971
ROD_04151	-4.24175
ROD_42501	-4.22281
ROD_45831	-4.22161
ROD_31391	-4.18885
ROD_10681	-4.17358
ROD_47881	-4.11226
ROD_07231	-4.02282
ROD_13521	-4.00359
ROD_13141	-3.85843
ROD_47891	-3.84416
ROD_48051	-3.82273
ROD_50081	-3.81691
ROD_16151	-3.78483
ROD_27101	-3.78253
ROD_29251	-3.77178
ROD_17481	-3.73411
ROD_45871	-3.73194
ROD_50751	-3.72567
ROD_05151	-3.69768
ROD_15691	-3.65437
ROD_10081	-3.57219
ROD_27801	-3.56856
ROD_50091	-3.52277
ROD_09981	-3.51755
ROD_08161	-3.50665
ROD_50011	-3.50385
ROD_13541	-3.50174
ROD_50071	-3.49271
ROD_05411	-3.49117
ROD_31361	-3.47238
ROD_43951	-3.47201
ROD_32051	-3.44688
ROD_03821	-3.42155
ROD_11971	-3.40738
ROD_19641	-3.33957
ROD_37171	-3.30161
ROD_23411	-3.30049
ROD_50031	-3.30025
ROD_49921	-3.28861
ROD_06231	-3.26784
ROD_05431	-3.25677
ROD_20311	-3.23286
ROD_43941	-3.22292
ROD_34181	-3.21769
ROD_28081	-3.2131
ROD_40391	-3.19518
ROD_47871	-3.19269
ROD_14921	-3.18956
ROD_p1111	-3.18817
ROD_31911	-3.18707
ROD_08401	-3.15662
ROD_21651	-3.12291
ROD_07181	-3.10531
ROD_37111	-3.09475
ROD_42301	-3.09459
ROD_12571	-3.09149
ROD_42781	-3.08555
ROD_05731	-3.0702
ROD_11151	-3.05632
ROD_05451	-3.03688
ROD_34491	-3.03118
ROD_22851	-3.03063
ROD_39241	-3.02606
ROD_42251	-3.01261
ROD_42401	-3.0111
ROD_10191	-2.99798
ROD_23801	-2.99649
ROD_34391	-2.99256
ROD_03671	-2.99244
ROD_31901	-2.97361
ROD_07241	-2.96323
ROD_29231	-2.96246
ROD_07251	-2.95711
ROD_42721	-2.94588
ROD_31311	-2.9368
ROD_31521	-2.93542
ROD_15811	-2.93484
ROD_18541	-2.89737
ROD_25731	-2.89241
ROD_03641	-2.88273
ROD_41031	-2.87563
ROD_44481	-2.86964
ROD_15701	-2.84663
ROD_22151	-2.83345
ROD_43811	-2.82889
ROD_43931	-2.80037
ROD_43621	-2.78873
ROD_13941	-2.78535
ROD_05141	-2.7745
ROD_20331	-2.76783
ROD_37181	-2.75737
ROD_50061	-2.74679
ROD_29221	-2.74219
ROD_32711	-2.72789
ROD_11241	-2.71971
ROD_48201	-2.71764
ROD_11101	-2.71543
ROD_01681	-2.70491
ROD_49931	-2.69264
ROD_25541	-2.68731
ROD_08091	-2.65184
ROD_29341	-2.64044
ROD_32141	-2.62855
ROD_16221	-2.62109
ROD_19491	-2.5697
ROD_31291	-2.56855
ROD_22441	-2.56691
ROD_22621	-2.5656
ROD_25381	-2.5498
ROD_03921	-2.54482
ROD_06121	-2.54246
ROD_43431	-2.53382
ROD_23061	-2.5143
ROD_42171	-2.50735
ROD_14641	-2.50334
ROD_29551	-2.49874
ROD_21201	-2.48717
ROD_29101	-2.48453
ROD_30781	-2.48364
ROD_17241	-2.46902
ROD_03561	-2.45431
ROD_42701	-2.44645
ROD_49281	-2.44233
ROD_43011	-2.42948
ROD_27751	-2.42742
ROD_08851	-2.42718
ROD_16201	-2.41943
ROD_p1251	-2.41931
ROD_43961	-2.41301
ROD_25531	-2.41116
ROD_46791	-2.41003
ROD_34371	-2.40102
ROD_23811	-2.39338
ROD_32801	-2.38876
ROD_30411	-2.38716
ROD_42151	-2.35812
ROD_15461	-2.33271
ROD_11181	-2.33002
ROD_08841	-2.32486
ROD_50771	-2.31827
ROD_10631	-2.30717
ROD_20421	-2.29503
ROD_19361	-2.28178
ROD_43051	-2.27712
ROD_22501	-2.27625
ROD_05161	-2.27502
ROD_19711	-2.24917
ROD_09751	-2.23823
ROD_34381	-2.23513
ROD_01341	-2.23081
ROD_16821	-2.23075
ROD_34191	-2.22719
ROD_20081	-2.22618
ROD_17691	-2.22181
ROD_48861	-2.21516
ROD_20821	-2.21498
ROD_05311	-2.21284
ROD_12701	-2.21141
ROD_06131	-2.20473
ROD_15361	-2.20394
ROD_08451	-2.20338
ROD_13481	-2.20286
ROD_01971	-2.19529
ROD_16841	-2.19238
ROD_03861	-2.19142
ROD_11951	-2.1839
ROD_34041	-2.18228
ROD_31921	-2.17997
ROD_48961	-2.17003
ROD_49941	-2.15188
ROD_34171	-2.15187
ROD_05461	-2.15083
ROD_27741	-2.14145
ROD_15681	-2.13691
ROD_47531	-2.13586
ROD_p1291	-2.12529
ROD_21781	-2.11949
ROD_21981	-2.11854
ROD_04271	-2.11118
ROD_35151	-2.10959
ROD_19691	-2.10682
ROD_03851	-2.08047
ROD_08601	-2.07147
ROD_25551	-2.06785
ROD_16461	-2.06717
ROD_33981	-2.06122
ROD_20731	-2.05416
ROD_45461	-2.05241
ROD_33291	-2.04808
ROD_07261	-2.0456
ROD_50021	-2.04107
ROD_08691	-2.03958
ROD_19661	-2.02502
ROD_14521	-2.01901
ROD_35601	-2.01787
ROD_08751	-2.01735
ROD_33261	-2.01532
ROD_46171	-2.011
ROD_37341	-1.98548
ROD_14671	-1.98308
ROD_34231	-1.97916
ROD_15721	-1.96366
ROD_06141	-1.95934
ROD_12261	-1.95642
ROD_06101	-1.95487
ROD_45851	-1.94592
ROD_11161	-1.9456
ROD_37161	-1.94013
ROD_17971	-1.93786
ROD_45781	-1.93014
ROD_16831	-1.9286
ROD_13301	-1.92791
ROD_03871	-1.92499
ROD_03731	-1.92152
ROD_19351	-1.91468
ROD_04261	-1.91443
ROD_35941	-1.91235
ROD_03371	-1.91226
ROD_18391	-1.91076
ROD_05321	-1.90851
ROD_02161	-1.90834
ROD_46721	-1.90426
ROD_20901	-1.90292
ROD_15471	-1.89704
ROD_p1271	-1.89657
ROD_32411	-1.89363
ROD_27761	-1.89331
ROD_06631	-1.89132
ROD_06721	-1.88961
ROD_01691	-1.87339
ROD_45771	-1.87275
ROD_01361	-1.87045
ROD_14941	-1.86814
ROD_46131	-1.85676
ROD_16401	-1.85518
ROD_12301	-1.8548
ROD_03381	-1.84905
ROD_13291	-1.84787
ROD_22761	-1.84459
ROD_30771	-1.84339
ROD_27111	-1.84177
ROD_40131	-1.84012
ROD_01381	-1.83417
ROD_10951	-1.83222
ROD_34351	-1.82731
ROD_05381	-1.82731
ROD_15741	-1.82575
ROD_39911	-1.8119
ROD_16811	-1.80978
ROD_43531	-1.80893
ROD_27571	-1.80074
ROD_45311	-1.80014
ROD_48261	-1.79798
ROD_08231	-1.79252
ROD_15711	-1.788
ROD_44071	-1.78716
ROD_44871	-1.78383
ROD_15301	-1.78141
ROD_42011	-1.78117
ROD_21001	-1.77693
ROD_22831	-1.77568
ROD_40651	-1.77316
ROD_07211	-1.76847
ROD_00111	-1.75863
ROD_08441	-1.75674
ROD_04901	-1.7517
ROD_50051	-1.75161
ROD_09161	-1.74682
ROD_15731	-1.74654
ROD_42291	-1.73988
ROD_03191	-1.73977
ROD_22681	-1.73895
ROD_18771	-1.73365
ROD_34811	-1.73321
ROD_00821	-1.72811
ROD_16391	-1.72289
ROD_13351	-1.71933
ROD_12341	-1.71702
ROD_08621	-1.70945
ROD_20351	-1.70748
ROD_04171	-1.70369
ROD_19681	-1.70283
ROD_50001	-1.70144
ROD_38431	-1.69989
ROD_04811	-1.69804
ROD_16251	-1.69687
ROD_05361	-1.6951
ROD_35531	-1.69496
ROD_28591	-1.68978
ROD_15541	-1.68583
ROD_06251	-1.68322
ROD_29191	-1.68005
ROD_32351	-1.67764
ROD_13951	-1.67358
ROD_02721	-1.67188
ROD_14451	-1.67082
ROD_33231	-1.66907
ROD_32081	-1.66625
ROD_29171	-1.66542
ROD_21491	-1.66527
ROD_15331	-1.66429
ROD_28981	-1.6618
ROD_50791	-1.66153
ROD_38281	-1.66062
ROD_43041	-1.65797
ROD_30761	-1.65449
ROD_18381	-1.65383
ROD_44061	-1.65054
ROD_38311	-1.64553
ROD_13161	-1.6438
ROD_41611	-1.64048
ROD_29121	-1.63167
ROD_37011	-1.62855
ROD_42891	-1.62824
ROD_37571	-1.62602
ROD_15221	-1.62278
ROD_15371	-1.60578
ROD_34791	-1.60418
ROD_09961	-1.60139
ROD_14821	-1.59344
ROD_23161	-1.59251
ROD_43211	-1.59202
ROD_39341	-1.59016
ROD_38381	-1.58907
ROD_14652	-1.58905
ROD_04281	-1.58812
ROD_34291	-1.58728
ROD_37201	-1.58226
ROD_05471	-1.58159
ROD_40421	-1.57758
ROD_22491	-1.57151
ROD_29131	-1.56967
ROD_18171	-1.56547
ROD_22401	-1.56355
ROD_31971	-1.56155
ROD_41381	-1.55635
ROD_31931	-1.55472
ROD_20071	-1.54928
ROD_00441	-1.54894
ROD_09571	-1.54545
ROD_27811	-1.54439
ROD_35821	-1.54421
ROD_37121	-1.54104
ROD_09221	-1.53999
ROD_29181	-1.53429
ROD_12141	-1.53396
ROD_14151	-1.53101
ROD_32031	-1.53003
ROD_44211	-1.52971
ROD_24751	-1.52463
ROD_47671	-1.51442
ROD_34141	-1.51375
ROD_29141	-1.50912
ROD_42551	-1.50861
ROD_35171	-1.50557
ROD_16181	-1.50553
ROD_11961	-1.50188
ROD_15341	-1.50065
ROD_11221	-1.50001
ROD_33221	-1.49838
ROD_03681	-1.49226
ROD_43971	-1.49219
ROD_31741	-1.49087
ROD_29111	-1.48648
ROD_37431	-1.48612
ROD_12291	-1.48495
ROD_27181	-1.48317
ROD_33301	-1.48138
ROD_32061	-1.48069
ROD_11111	-1.48012
ROD_18971	-1.47835
ROD_13721	-1.4778
ROD_13731	-1.47599
ROD_20321	-1.47506
ROD_35521	-1.47407
ROD_47681	-1.46811
ROD_43101	-1.45955
ROD_15951	-1.45881
ROD_27171	-1.4577
ROD_21921	-1.45404
ROD_00651	-1.44842
ROD_31801	-1.44801
ROD_13661	-1.44589
ROD_29331	-1.44403
ROD_09581	-1.44375
ROD_31541	-1.4437
ROD_04511	-1.43853
ROD_03881	-1.43783
ROD_42381	-1.4371
ROD_20411	-1.43702
ROD_09591	-1.43408
ROD_28841	-1.43345
ROD_31551	-1.43305
ROD_29151	-1.43255
ROD_24291	-1.43153
ROD_15901	-1.42494
ROD_47041	-1.42144
ROD_41461	-1.41682
ROD_46591	-1.41656
ROD_12151	-1.41259
ROD_46301	-1.41125
ROD_15121	-1.41105
ROD_16731	-1.40965
ROD_05001	-1.40701
ROD_04871	-1.40686
ROD_19111	-1.40661
ROD_00471	-1.40408
ROD_33841	-1.40391
ROD_45621	-1.40386
ROD_01951	-1.40288
ROD_13021	-1.39686
ROD_46531	-1.3965
ROD_31411	-1.39104
ROD_04681	-1.38756
ROD_14241	-1.38693
ROD_41131	-1.38338
ROD_39831	-1.38223
ROD_02861	-1.38075
ROD_39011	-1.37892
ROD_29581	-1.37782
ROD_46521	-1.37777
ROD_14591	-1.3743
ROD_00341	-1.37273
ROD_05571	-1.37254
ROD_32271	-1.3713
ROD_19701	-1.36925
ROD_09201	-1.36708
ROD_24421	-1.36472
ROD_41271	-1.36456
ROD_44461	-1.36133
ROD_08931	-1.35631
ROD_03701	-1.3541
ROD_28491	-1.351
ROD_22601	-1.34972
ROD_34211	-1.34925
ROD_24281	-1.34863
ROD_09211	-1.34569
ROD_21361	-1.34388
ROD_35681	-1.34383
ROD_03361	-1.34317
ROD_17131	-1.33861
ROD_45591	-1.33588
ROD_09141	-1.33216
ROD_41471	-1.33109
ROD_46281	-1.32955
ROD_11231	-1.32557
ROD_27501	-1.32437
ROD_42851	-1.3234
ROD_06211	-1.32319
ROD_32191	-1.32294
ROD_35931	-1.32188
ROD_04601	-1.31936
ROD_07881	-1.31891
ROD_50271	-1.31889
ROD_16681	-1.31779
ROD_24031	-1.3156
ROD_10571	-1.31451
ROD_09951	-1.31199
ROD_33921	-1.31158
ROD_45611	-1.30958
ROD_08551	-1.30587
ROD_34771	-1.30502
ROD_06401	-1.30434
ROD_37231	-1.30285
ROD_17891	-1.30281
ROD_11791	-1.30155
ROD_22431	-1.2991
ROD_03721	-1.29784
ROD_02601	-1.2902
ROD_24611	-1.29008
ROD_25631	-1.2891
ROD_18181	-1.28859
ROD_12031	-1.28854
ROD_31501	-1.28751
ROD_t54	-1.2875
ROD_26781	-1.28665
ROD_13181	-1.28641
ROD_20371	-1.28447
ROD_44171	-1.27965
ROD_p1041	-1.2787
ROD_03181	-1.27854
ROD_14161	-1.27845
ROD_27121	-1.27645
ROD_02661	-1.27608
ROD_07191	-1.27536
ROD_32931	-1.27495
ROD_11041	-1.27248
ROD_p1231	-1.27244
ROD_18531	-1.27088
ROD_32251	-1.27065
ROD_17961	-1.26921
ROD_12801	-1.26818
ROD_23781	-1.26769
ROD_06491	-1.26741
ROD_46731	-1.26682
ROD_02021	-1.26659
ROD_03281	-1.26573
ROD_14501	-1.26544
ROD_50411	-1.26441
ROD_19191	-1.26209
ROD_18841	-1.2589
ROD_32961	-1.251
ROD_05611	-1.2498
ROD_41241	-1.24926
ROD_43141	-1.24828
ROD_24771	-1.2478
ROD_24811	-1.24727
ROD_35501	-1.24676
ROD_38361	-1.24629
ROD_27551	-1.24581
ROD_41481	-1.24453
ROD_48941	-1.24323
ROD_04141	-1.24255
ROD_29071	-1.24241
ROD_34091	-1.24114
ROD_45431	-1.23986
ROD_43201	-1.23854
ROD_20891	-1.23442
ROD_11511	-1.23423
ROD_07761	-1.23355
ROD_29161	-1.22899
ROD_20881	-1.22662
ROD_p1121	-1.22469
ROD_35721	-1.2211
ROD_p1411	-1.22005
ROD_38741	-1.21997
ROD_09311	-1.21856
ROD_34241	-1.21851
ROD_16171	-1.2159
ROD_16491	-1.21564
ROD_05551	-1.21413
ROD_00101	-1.21319
ROD_24191	-1.21058
ROD_12361	-1.2101
ROD_26651	-1.20875
ROD_34031	-1.20866
ROD_00521	-1.20856
ROD_35381	-1.20793
ROD_37261	-1.20762
ROD_32341	-1.20527
ROD_47101	-1.20482
ROD_23641	-1.20481
ROD_42631	-1.20442
ROD_40291	-1.20225
ROD_16061	-1.20206
ROD_29051	-1.19748
ROD_17951	-1.19721
ROD_19631	-1.19584
ROD_14301	-1.19538
ROD_10321	-1.19259
ROD_13311	-1.19169
ROD_08331	-1.18506
ROD_47851	-1.18396
ROD_21101	-1.18294
ROD_24601	-1.18198
ROD_38751	-1.18182
ROD_32111	-1.17923
ROD_00121	-1.17868
ROD_05031	-1.17863
ROD_43241	-1.17832
ROD_09531	-1.17469
ROD_12721	-1.17438
ROD_06381	-1.17279
ROD_03601	-1.17248
ROD_30551	-1.17135
ROD_04241	-1.16932
ROD_20921	-1.1691
ROD_14221	-1.16451
ROD_21121	-1.16354
ROD_06511	-1.16243
ROD_21181	-1.16135
ROD_22671	-1.1613
ROD_09021	-1.15937
ROD_22581	-1.15875
ROD_22361	-1.15838
ROD_10891	-1.15645
ROD_20341	-1.1526
ROD_07201	-1.15186
ROD_12381	-1.15016
ROD_11801	-1.1489
ROD_00751	-1.14816
ROD_48251	-1.14775
ROD_47691	-1.14759
ROD_05511	-1.1472
ROD_14781	-1.14622
ROD_13221	-1.14615
ROD_32551	-1.14526
ROD_19121	-1.14452
ROD_39031	-1.14378
ROD_14071	-1.14071
ROD_09071	-1.13967
ROD_p1351	-1.13794
ROD_30451	-1.13788
ROD_35741	-1.13754
ROD_15411	-1.13713
ROD_06641	-1.13596
ROD_11061	-1.13497
ROD_t47	-1.13343
ROD_30751	-1.13323
ROD_42841	-1.13055
ROD_09991	-1.13041
ROD_27671	-1.1294
ROD_34221	-1.12933
ROD_07561	-1.12511
ROD_42531	-1.12494
ROD_07981	-1.1249
ROD_00881	-1.12442
ROD_32021	-1.12165
ROD_32001	-1.12095
ROD_03621	-1.12069
ROD_p2251	-1.11789
ROD_05181	-1.11681
ROD_32611	-1.11589
ROD_40881	-1.11341
ROD_48301	-1.11341
ROD_50461	-1.11327
ROD_38101	-1.11243
ROD_00871	-1.11146
ROD_17431	-1.10921
ROD_38321	-1.10904
ROD_00011	-1.10806
ROD_44701	-1.10658
ROD_23991	-1.10629
ROD_11141	-1.09989
ROD_47861	-1.0998
ROD_t83	-1.09952
ROD_32991	-1.09935
ROD_30191	-1.09742
ROD_16881	-1.09647
ROD_15771	-1.09521
ROD_29061	-1.09422
ROD_27931	-1.09342
ROD_14731	-1.09301
ROD_48671	-1.0928
ROD_18211	-1.09012
ROD_25271	-1.0892
ROD_15381	-1.08776
ROD_09631	-1.08572
ROD_40201	-1.08506
ROD_40341	-1.08466
ROD_42511	-1.07705
ROD_23421	-1.07671
ROD_23141	-1.07594
ROD_19401	-1.07546
ROD_21291	-1.07538
ROD_43681	-1.07423
ROD_37831	-1.07201
ROD_20361	-1.07086
ROD_41501	-1.06827
ROD_43031	-1.06758
ROD_14461	-1.06685
ROD_13191	-1.06679
ROD_33781	-1.06263
ROD_27651	-1.05989
ROD_14231	-1.05857
ROD_50131	-1.05705
ROD_00911	-1.05449
ROD_37411	-1.05189
ROD_24021	-1.05128
ROD_22321	-1.04599
ROD_45721	-1.04507
ROD_27901	-1.04442
ROD_32131	-1.04389
ROD_t53	-1.04319
ROD_04741	-1.04087
ROD_24941	-1.04038
ROD_t82	-1.03501
ROD_14811	-1.03385
ROD_34201	-1.03383
ROD_07221	-1.03322
ROD_18401	-1.03264
ROD_t12	-1.0326
ROD_05541	-1.03125
ROD_24201	-1.02966
ROD_01121	-1.02904
ROD_12491	-1.02601
ROD_05841	-1.02553
ROD_09321	-1.02436
ROD_41121	-1.02173
ROD_44571	-1.02139
ROD_23771	-1.01602
ROD_t44	-1.01558
ROD_24271	-1.01167
ROD_23471	-1.01143
ROD_09151	-1.00801
ROD_02571	-1.00782
ROD_48381	-1.00721
ROD_39091	-1.00617
ROD_50821	-1.00524
ROD_34151	-1.00514
ROD_28331	-1.00484
ROD_35511	-1.00459
ROD_02201	-1.00301
ROD_47401	-1.001
ROD_15051	-0.999003
ROD_06471	-0.997627
ROD_01151	-0.995752
ROD_06201	-0.995615
ROD_41261	-0.994809
ROD_07791	-0.993877
ROD_31131	-0.993475
ROD_p1491	-0.992082
ROD_06981	-0.9899
ROD_22921	-0.98979
ROD_28091	-0.989013
ROD_33621	-0.986518
ROD_22421	-0.984981
ROD_50611	-0.984165
ROD_07391	-0.983725
ROD_17261	-0.983203
ROD_24401	-0.981994
ROD_19081	-0.981125
ROD_48701	-0.98077
ROD_22771	-0.980546
ROD_18601	-0.977452
ROD_28551	-0.976513
ROD_10311	-0.973562
ROD_22311	-0.971941
ROD_17711	-0.971267
ROD_05481	-0.96834
ROD_04491	-0.968183
ROD_07971	-0.968085
ROD_20691	-0.965414
ROD_43451	-0.96482
ROD_00001	-0.962968
ROD_21761	-0.962415
ROD_t09	-0.961043
ROD_01321	-0.958151
ROD_37621	-0.956697
ROD_23041	-0.955132
ROD_22101	-0.954343
ROD_31441	-0.952687
ROD_47701	-0.952613
ROD_46121	-0.951833
ROD_06501	-0.951632
ROD_49701	-0.951519
ROD_42451	-0.948657
ROD_08241	-0.947583
ROD_22141	-0.947349
ROD_03941	-0.94669
ROD_05401	-0.946615
ROD_32701	-0.946439
ROD_26381	-0.946098
ROD_13451	-0.945618
ROD_p1581	-0.945486
ROD_46841	-0.945301
ROD_t70	-0.945228
ROD_26961	-0.94491
ROD_20911	-0.943828
ROD_33941	-0.943112
ROD_48181	-0.942784
ROD_35831	-0.941819
ROD_34781	-0.94091
ROD_06901	-0.940314
ROD_12671	-0.936672
ROD_20051	-0.936275
ROD_43651	-0.933854
ROD_03571	-0.93272
ROD_42682	-0.931247
ROD_09191	-0.930681
ROD_38481	-0.929882
ROD_16111	-0.929636
ROD_46991	-0.926573
ROD_36171	-0.9264
ROD_t13	-0.922633
ROD_41491	-0.922462
ROD_37331	-0.921266
ROD_07651	-0.920653
ROD_22271	-0.918843
ROD_48561	-0.918589
ROD_34821	-0.917809
ROD_45631	-0.917122
ROD_21891	-0.916142
ROD_22111	-0.915198
ROD_14271	-0.915144
ROD_15321	-0.914287
ROD_17721	-0.9142
ROD_17211	-0.91306
ROD_11191	-0.910121
ROD_08981	-0.908801
ROD_14751	-0.908584
ROD_29091	-0.908236
ROD_06801	-0.907878
ROD_01941	-0.906917
ROD_02911	-0.906143
ROD_15151	-0.903668
ROD_p2221	-0.90192
ROD_17941	-0.901759
ROD_16211	-0.901414
ROD_48111	-0.900354
ROD_37441	-0.898942
ROD_00671	-0.898222
ROD_06951	-0.896777
ROD_03091	-0.894452
ROD_04441	-0.894257
ROD_11941	-0.891686
ROD_09461	-0.891159
ROD_45451	-0.890982
ROD_43181	-0.890563
ROD_36401	-0.889743
ROD_45971	-0.889333
ROD_15351	-0.88766
ROD_05691	-0.885516
ROD_14321	-0.885169
ROD_t23	-0.885132
ROD_42051	-0.885054
ROD_13561	-0.884925
ROD_50431	-0.884548
ROD_16591	-0.881742
ROD_27911	-0.881671
ROD_44531	-0.881027
ROD_46751	-0.879555
ROD_07821	-0.878105
ROD_02211	-0.876728
ROD_41571	-0.874343
ROD_18291	-0.873158
ROD_43481	-0.873136
ROD_17331	-0.87133
ROD_32281	-0.870674
ROD_21071	-0.868881
ROD_50441	-0.868601
ROD_35191	-0.867956
ROD_02591	-0.867584
ROD_29041	-0.867435
ROD_17581	-0.867392
ROD_13331	-0.866687
ROD_20751	-0.866028
ROD_10701	-0.865013
ROD_50882	-0.864102
ROD_16781	-0.862064
ROD_31491	-0.861767
ROD_13091	-0.859897
ROD_33201	-0.858417
ROD_36041	-0.858084
ROD_48871	-0.856285
ROD_20651	-0.854176
ROD_17511	-0.851833
ROD_09301	-0.851314
ROD_45421	-0.849644
ROD_50151	-0.849257
ROD_06711	-0.848883
ROD_28661	-0.848787
ROD_41311	-0.847041
ROD_47081	-0.846566
ROD_30691	-0.844575
ROD_09371	-0.843744
ROD_02951	-0.843495
ROD_00891	-0.84275
ROD_30251	-0.842677
ROD_12741	-0.841586
ROD_24861	-0.840971
ROD_t67	-0.840385
ROD_49131	-0.840117
ROD_21091	-0.838855
ROD_01091	-0.838846
ROD_48031	-0.837902
ROD_15821	-0.83672
ROD_08911	-0.835488
ROD_38141	-0.835242
ROD_36371	-0.834125
ROD_01491	-0.833963
ROD_01131	-0.833902
ROD_20131	-0.833774
ROD_13961	-0.833703
ROD_04941	-0.83277
ROD_25611	-0.832596
ROD_02921	-0.832548
ROD_32291	-0.832312
ROD_38411	-0.829871
ROD_36781	-0.828966
ROD_06221	-0.828884
ROD_p1201	-0.828063
ROD_46601	-0.826484
ROD_30431	-0.825433
ROD_31991	-0.825196
ROD_42481	-0.824724
ROD_19391	-0.82437
ROD_49301	-0.824288
ROD_19181	-0.8236
ROD_46961	-0.82305
ROD_44001	-0.82245
ROD_29241	-0.822115
ROD_21351	-0.821954
ROD_01351	-0.821857
ROD_12751	-0.820654
ROD_t79	-0.817454
ROD_23451	-0.817041
ROD_08951	-0.816734
ROD_07061	-0.816578
ROD_03651	-0.816535
ROD_04071	-0.814491
ROD_48061	-0.814131
ROD_12521	-0.811479
ROD_15511	-0.810717
ROD_20931	-0.810697
ROD_08571	-0.809682
ROD_07641	-0.80685
ROD_15391	-0.806409
ROD_18821	-0.805811
ROD_45861	-0.804959
ROD_38781	-0.804337
ROD_16691	-0.803727
ROD_41231	-0.803016
ROD_05131	-0.802796
ROD_32311	-0.798772
ROD_21111	-0.798603
ROD_45891	-0.798256
ROD_15281	-0.797712
ROD_42321	-0.797373
ROD_04041	-0.796974
ROD_35921	-0.793818
ROD_11491	-0.792392
ROD_22411	-0.791214
ROD_21911	-0.791044
ROD_32891	-0.79089
ROD_49151	-0.790719
ROD_22821	-0.787382
ROD_21861	-0.785716
ROD_t75	-0.78467
ROD_50361	-0.784312
ROD_37151	-0.781253
ROD_41511	-0.781205
ROD_26541	-0.780775
ROD_18361	-0.780149
ROD_02842	-0.779028
ROD_03271	-0.778683
ROD_10931	-0.777946
ROD_12591	-0.776935
ROD_22911	-0.775685
ROD_27641	-0.774826
ROD_17291	-0.774587
ROD_16291	-0.773604
ROD_43721	-0.772284
ROD_30421	-0.772106
ROD_03841	-0.769463
ROD_40571	-0.769199
ROD_p1301	-0.768828
ROD_43491	-0.768757
ROD_49111	-0.768686
ROD_07081	-0.766823
ROD_18231	-0.766074
ROD_16381	-0.765881
ROD_34471	-0.765334
ROD_41811	-0.764857
ROD_44451	-0.76462
ROD_45711	-0.763477
ROD_17161	-0.762816
ROD_05491	-0.762225
ROD_45901	-0.762182
ROD_33751	-0.76156
ROD_02981	-0.760618
ROD_13281	-0.759165
ROD_50261	-0.7586
ROD_22691	-0.7582
ROD_22901	-0.757954
ROD_12451	-0.757896
ROD_00331	-0.754077
ROD_20641	-0.752686
ROD_31581	-0.752623
ROD_01461	-0.752521
ROD_48741	-0.750436
ROD_07671	-0.749843
ROD_18111	-0.749828
ROD_14541	-0.749003
ROD_38691	-0.748647
ROD_48081	-0.748596
ROD_10381	-0.748409
ROD_48571	-0.747603
ROD_46801	-0.746336
ROD_05901	-0.74426
ROD_13671	-0.74393
ROD_18741	-0.743435
ROD_05721	-0.742368
ROD_50651	-0.741943
ROD_37131	-0.741558
ROD_42441	-0.741478
ROD_08671	-0.741189
ROD_25341	-0.740461
ROD_33191	-0.739043
ROD_11501	-0.739038
ROD_32631	-0.736635
ROD_50701	-0.73607
ROD_45571	-0.73531
ROD_04981	-0.734498
ROD_21771	-0.732512
ROD_23401	-0.731367
ROD_22531	-0.730842
ROD_03751	-0.729744
ROD_15971	-0.727796
ROD_00451	-0.725957
ROD_11781	-0.725585
ROD_48631	-0.725165
ROD_02071	-0.724621
ROD_27161	-0.72433
ROD_45921	-0.723982
ROD_09031	-0.723933
ROD_08741	-0.722834
ROD_25691	-0.721411
ROD_50251	-0.719072
ROD_02221	-0.717292
ROD_10351	-0.716876
ROD_42191	-0.716251
ROD_37881	-0.71598
ROD_06481	-0.714752
ROD_03931	-0.714298
ROD_18731	-0.714292
ROD_47141	-0.713178
ROD_44911	-0.71301
ROD_13441	-0.711804
ROD_25031	-0.711724
ROD_17411	-0.711675
ROD_37381	-0.710329
ROD_46331	-0.70841
ROD_17901	-0.7079
ROD_16281	-0.707124
ROD_27831	-0.707061
ROD_38391	-0.706518
ROD_04921	-0.706051
ROD_35061	-0.705997
ROD_46581	-0.705502
ROD_49451	-0.702491
ROD_14841	-0.702299
ROD_35491	-0.702177
ROD_45112	-0.701454
ROD_t21	-0.700438
ROD_30961	-0.698546
ROD_09761	-0.697416
ROD_25161	-0.697131
ROD_27721	-0.696382
ROD_47441	-0.694724
ROD_20121	-0.694564
ROD_18131	-0.693824
ROD_48651	-0.691984
ROD_44281	-0.691975
ROD_34111	-0.691581
ROD_07101	-0.691085
ROD_20811	-0.690663
ROD_43631	-0.68812
ROD_47421	-0.687982
ROD_t06	-0.68757
ROD_23541	-0.68689
ROD_41411	-0.686219
ROD_08471	-0.685936
ROD_18591	-0.685101
ROD_40461	-0.684129
ROD_03661	-0.683949
ROD_26661	-0.682872
ROD_45471	-0.681899
ROD_09671	-0.681748
ROD_25231	-0.681593
ROD_18141	-0.681315
ROD_31481	-0.681205
ROD_18691	-0.68013
ROD_12441	-0.679989
ROD_04911	-0.679748
ROD_33811	-0.679343
ROD_23461	-0.677878
ROD_32901	-0.677866
ROD_05022	-0.677822
ROD_02651	-0.676933
ROD_08631	-0.676667
ROD_47711	-0.676539
ROD_02251	-0.673783
ROD_01431	-0.673258
ROD_21131	-0.67217
ROD_11701	-0.671948
ROD_03631	-0.670815
ROD_06541	-0.670648
ROD_49472	-0.669614
ROD_08291	-0.669312
ROD_28461	-0.66867
ROD_07071	-0.666209
ROD_09641	-0.666004
ROD_18411	-0.665553
ROD_12431	-0.665376
ROD_10621	-0.664763
ROD_41151	-0.664731
ROD_04831	-0.664198
ROD_01471	-0.663467
ROD_47921	-0.662767
ROD_11051	-0.662551
ROD_p1261	-0.661268
ROD_02041	-0.660595
ROD_49031	-0.659533
ROD_48471	-0.658726
ROD_24061	-0.658688
ROD_39531	-0.658592
ROD_17391	-0.658165
ROD_19161	-0.657132
ROD_24071	-0.65464
ROD_21411	-0.652365
ROD_21881	-0.652241
ROD_16891	-0.65166
ROD_38061	-0.649182
ROD_27531	-0.648711
ROD_50241	-0.647783
ROD_21791	-0.645823
ROD_22981	-0.643885
ROD_20431	-0.643312
ROD_07471	-0.643177
ROD_09281	-0.641104
ROD_29411	-0.640943
ROD_21851	-0.640774
ROD_06091	-0.640734
ROD_01961	-0.640182
ROD_15091	-0.639408
ROD_40311	-0.639104
ROD_02311	-0.638346
ROD_44921	-0.637816
ROD_21661	-0.637478
ROD_32791	-0.637435
ROD_50481	-0.637372
ROD_16911	-0.636772
ROD_18521	-0.636331
ROD_13231	-0.63589
ROD_44101	-0.63551
ROD_05881	-0.635495
ROD_38021	-0.635419
ROD_40181	-0.634348
ROD_09251	-0.633769
ROD_07521	-0.63327
ROD_09131	-0.631928
ROD_38961	-0.63173
ROD_37521	-0.63131
ROD_23901	-0.631055
ROD_45581	-0.630845
ROD_27211	-0.630722
ROD_20441	-0.629297
ROD_34461	-0.629276
ROD_10271	-0.62856
ROD_16091	-0.628325
ROD_18661	-0.627822
ROD_41341	-0.626345
ROD_38221	-0.625744
ROD_19581	-0.624637
ROD_16411	-0.624566
ROD_14581	-0.624287
ROD_15671	-0.62403
ROD_20711	-0.623993
ROD_00711	-0.621555
ROD_21471	-0.61987
ROD_11211	-0.618751
ROD_19501	-0.618295
ROD_09061	-0.618058
ROD_t15	-0.617561
ROD_23581	-0.617343
ROD_36191	-0.617278
ROD_22301	-0.616566
ROD_38151	-0.616497
ROD_24211	-0.615572
ROD_12961	-0.614659
ROD_48071	-0.614412
ROD_35841	-0.614262
ROD_t80	-0.613351
ROD_23521	-0.611618
ROD_04331	-0.610975
ROD_24471	-0.610856
ROD_25061	-0.6098
ROD_15031	-0.608995
ROD_16441	-0.608893
ROD_22402	-0.608884
ROD_06521	-0.6082
ROD_30731	-0.608059
ROD_01851	-0.607221
ROD_00641	-0.606274
ROD_02732	-0.606268
ROD_01981	-0.60408
ROD_48271	-0.603618
ROD_10301	-0.602715
ROD_11281	-0.602405
ROD_05421	-0.601667
ROD_38301	-0.601523
ROD_40151	-0.600909
ROD_13341	-0.600571
ROD_34891	-0.600421
ROD_11441	-0.600315
ROD_39751	-0.5984
ROD_41421	-0.597901
ROD_44201	-0.597814
ROD_03291	-0.597654
ROD_00921	-0.595872
ROD_p2031	-0.59557
ROD_42411	-0.595539
ROD_22051	-0.594923
ROD_13051	-0.594511
ROD_42061	-0.593785
ROD_t73	-0.593578
ROD_t32	-0.593559
ROD_48151	-0.592876
ROD_04551	-0.591502
ROD_05501	-0.591093
ROD_19601	-0.590377
ROD_03711	-0.589982
ROD_12351	-0.589569
ROD_10851	-0.58857
ROD_37241	-0.588256
ROD_45511	-0.587114
ROD_09521	-0.586775
ROD_00281	-0.586144
ROD_02851	-0.585999
ROD_43821	-0.585617
ROD_20101	-0.585616
ROD_49971	-0.584414
ROD_44021	-0.584318
ROD_49231	-0.584116
ROD_35851	-0.581924
ROD_27271	-0.580009
ROD_27281	-0.579422
ROD_16471	-0.579239
ROD_05741	-0.578675
ROD_25641	-0.578533
ROD_44261	-0.577775
ROD_16081	-0.576878
ROD_34961	-0.575992
ROD_23941	-0.575395
ROD_17601	-0.573413
ROD_40411	-0.57265
ROD_14931	-0.572591
ROD_43551	-0.571228
ROD_28791	-0.571179
ROD_18981	-0.570257
ROD_24591	-0.569188
ROD_36731	-0.568599
ROD_t08	-0.5681
ROD_02733	-0.567762
ROD_12391	-0.567699
ROD_31101	-0.567576
ROD_06081	-0.566549
ROD_16621	-0.566497
ROD_49801	-0.563692
ROD_10921	-0.562413
ROD_31591	-0.560953
ROD_24531	-0.560889
ROD_04121	-0.56087
ROD_t35	-0.560513
ROD_24411	-0.560144
ROD_27661	-0.559966
ROD_05631	-0.559307
ROD_32651	-0.559101
ROD_07631	-0.55883
ROD_44501	-0.557906
ROD_27711	-0.557622
ROD_15931	-0.557428
ROD_04621	-0.557385
ROD_42161	-0.557304
ROD_17801	-0.557143
ROD_05561	-0.557041
ROD_p1521	-0.55558
ROD_35161	-0.555321
ROD_37351	-0.554887
ROD_46511	-0.553377
ROD_32781	-0.553307
ROD_16971	-0.552501
ROD_02761	-0.55215
ROD_03951	-0.551295
ROD_03691	-0.551179
ROD_10651	-0.550618
ROD_23911	-0.54975
ROD_00981	-0.549412
ROD_14441	-0.5485
ROD_41721	-0.547749
ROD_10142	-0.546799
ROD_06111	-0.54653
ROD_12761	-0.545357
ROD_p1481	-0.544047
ROD_18561	-0.543773
ROD_18851	-0.543729
ROD_49961	-0.542048
ROD_40351	-0.541773
ROD_15401	-0.540384
ROD_16951	-0.5403
ROD_04231	-0.540271
ROD_35881	-0.539982
ROD_28821	-0.539379
ROD_35221	-0.53912
ROD_08701	-0.538939
ROD_09851	-0.538275
ROD_12851	-0.536808
ROD_45481	-0.53653
ROD_01271	-0.535181
ROD_28521	-0.535123
ROD_29451	-0.534509
ROD_02391	-0.534501
ROD_19561	-0.533495
ROD_24221	-0.532099
ROD_48191	-0.531465
ROD_42311	-0.530214
ROD_15891	-0.530155
ROD_16011	-0.530128
ROD_37081	-0.529862
ROD_40141	-0.529452
ROD_33521	-0.529317
ROD_12971	-0.528826
ROD_47961	-0.528152
ROD_00851	-0.528031
ROD_42331	-0.527969
ROD_37211	-0.527891
ROD_20091	-0.526079
ROD_35211	-0.525388
ROD_22181	-0.524943
ROD_29261	-0.524795
ROD_36621	-0.524531
ROD_23391	-0.524451
ROD_00191	-0.524363
ROD_47551	-0.524271
ROD_04131	-0.523945
ROD_12191	-0.523795
ROD_16311	-0.523154
ROD_34751	-0.521642
ROD_11551	-0.521428
ROD_36201	-0.520885
ROD_45281	-0.520719
ROD_23711	-0.519895
ROD_10821	-0.51957
ROD_17591	-0.519449
ROD_26841	-0.519326
ROD_17061	-0.51906
ROD_43281	-0.518728
ROD_11601	-0.518499
ROD_32581	-0.518003
ROD_04161	-0.517773
ROD_02891	-0.517682
ROD_14761	-0.517452
ROD_32861	-0.516976
ROD_00841	-0.516537
ROD_26951	-0.516346
ROD_04361	-0.516236
ROD_44941	-0.51561
ROD_16741	-0.515566
ROD_28501	-0.515445
ROD_14331	-0.513871
ROD_41691	-0.513145
ROD_09051	-0.512742
ROD_37581	-0.510303
ROD_34161	-0.509736
ROD_49321	-0.50923
ROD_04951	-0.509141
ROD_22281	-0.508049
ROD_43091	-0.508027
ROD_46111	-0.507369
ROD_08121	-0.505454
ROD_22461	-0.505304
ROD_23491	-0.504532
ROD_38421	-0.503573
ROD_05331	-0.503489
ROD_46551	-0.502503
ROD_02051	-0.50216
ROD_06881	-0.501628
ROD_t86	-0.501533
ROD_21281	-0.501369
ROD_35031	-0.500827
ROD_16611	-0.500169
ROD_15991	-0.499489
ROD_43701	-0.499365
ROD_12061	-0.498462
ROD_04061	-0.496802
ROD_17221	-0.496584
ROD_14881	-0.496402
ROD_15481	-0.495761
ROD_48131	-0.495588
ROD_46071	-0.494506
ROD_41561	-0.494393
ROD_22171	-0.494121
ROD_12731	-0.493539
ROD_10061	-0.493125
ROD_42961	-0.492514
ROD_t10	-0.492408
ROD_00801	-0.492342
ROD_01191	-0.492227
ROD_27491	-0.491677
ROD_22961	-0.491566
ROD_01221	-0.490967
ROD_48241	-0.490644
ROD_10181	-0.49018
ROD_28681	-0.489969
ROD_32731	-0.489901
ROD_47451	-0.489723
ROD_19371	-0.486204
ROD_38571	-0.48523
ROD_47541	-0.484987
ROD_16711	-0.484576
ROD_08781	-0.484257
ROD_21161	-0.483309
ROD_44191	-0.482322
ROD_00811	-0.482143
ROD_06411	-0.480565
ROD_41081	-0.480457
ROD_41671	-0.478985
ROD_10411	-0.478648
ROD_00421	-0.476975
ROD_41591	-0.476835
ROD_40301	-0.475302
ROD_37221	-0.474504
ROD_45011	-0.474183
ROD_33661	-0.474004
ROD_31271	-0.473736
ROD_40581	-0.473052
ROD_42281	-0.471457
ROD_34761	-0.471298
ROD_20861	-0.470608
ROD_48431	-0.470259
ROD_41631	-0.470169
ROD_00051	-0.469923
ROD_30321	-0.4698
ROD_08871	-0.467319
ROD_10001	-0.467299
ROD_14061	-0.46595
ROD_28351	-0.465392
ROD_25251	-0.464986
ROD_22791	-0.463909
ROD_34011	-0.463527
ROD_41781	-0.461346
ROD_37101	-0.4611
ROD_04841	-0.460886
ROD_31461	-0.46049
ROD_50521	-0.459349
ROD_09841	-0.458826
ROD_19221	-0.458217
ROD_12041	-0.45753
ROD_10831	-0.45618
ROD_15201	-0.455353
ROD_19421	-0.454718
ROD_p2111	-0.453394
ROD_05271	-0.45313
ROD_36291	-0.452689
ROD_36501	-0.452245
ROD_45541	-0.451399
ROD_41831	-0.450626
ROD_45931	-0.450433
ROD_04111	-0.448101
ROD_47951	-0.44741
ROD_46981	-0.44656
ROD_05891	-0.445873
ROD_46271	-0.445827
ROD_18681	-0.445793
ROD_38291	-0.445382
ROD_12401	-0.444756
ROD_49291	-0.444684
ROD_46491	-0.4445
ROD_03501	-0.443459
ROD_48321	-0.441783
ROD_41191	-0.441571
ROD_21931	-0.441428
ROD_11521	-0.441261
ROD_46741	-0.440977
ROD_02151	-0.440809
ROD_15521	-0.438654
ROD_07121	-0.437724
ROD_37191	-0.437109
ROD_p1211	-0.436955
ROD_18121	-0.436785
ROD_03551	-0.436242
ROD_19471	-0.43619
ROD_03831	-0.435764
ROD_00501	-0.434937
ROD_18891	-0.433832
ROD_23961	-0.433211
ROD_07681	-0.432095
ROD_01231	-0.43149
ROD_19611	-0.431321
ROD_18461	-0.430967
ROD_08411	-0.430485
ROD_41011	-0.429883
ROD_06701	-0.429878
ROD_40321	-0.429861
ROD_15611	-0.429616
ROD_33681	-0.428721
ROD_39811	-0.428679
ROD_19311	-0.427426
ROD_45881	-0.427328
ROD_02361	-0.42571
ROD_38372	-0.425075
ROD_44431	-0.424816
ROD_31451	-0.424426
ROD_34801	-0.424123
ROD_09485	-0.423701
ROD_03321	-0.422858
ROD_09651	-0.422008
ROD_11881	-0.420693
ROD_15961	-0.420407
ROD_10341	-0.420199
ROD_t30	-0.420013
ROD_50551	-0.419737
ROD_32741	-0.419588
ROD_35671	-0.419372
ROD_36081	-0.419033
ROD_43381	-0.418985
ROD_06181	-0.417151
ROD_23551	-0.416114
ROD_48771	-0.415956
ROD_43761	-0.414825
ROD_18761	-0.414
ROD_36751	-0.413461
ROD_45271	-0.413432
ROD_19261	-0.412426
ROD_36491	-0.412366
ROD_18351	-0.411403
ROD_07741	-0.411129
ROD_30801	-0.410576
ROD_22521	-0.409197
ROD_17571	-0.409195
ROD_11331	-0.40822
ROD_32621	-0.407739
ROD_06311	-0.407435
ROD_49981	-0.406745
ROD_00461	-0.405955
ROD_23661	-0.405729
ROD_36631	-0.405347
ROD_31001	-0.405128
ROD_50761	-0.40471
ROD_06331	-0.404092
ROD_40661	-0.403233
ROD_03121	-0.402076
ROD_14041	-0.401783
ROD_47641	-0.400391
ROD_13271	-0.40037
ROD_21271	-0.399416
ROD_22941	-0.399292
ROD_32771	-0.398995
ROD_21551	-0.398848
ROD_05041	-0.398811
ROD_33891	-0.398708
ROD_08611	-0.398399
ROD_48351	-0.398206
ROD_50841	-0.39705
ROD_18471	-0.396841
ROD_19801	-0.39684
ROD_31511	-0.396783
ROD_27731	-0.396734
ROD_04321	-0.39563
ROD_21961	-0.395179
ROD_p1161	-0.395163
ROD_18371	-0.394222
ROD_32531	-0.394067
ROD_21401	-0.393744
ROD_01631	-0.393165
ROD_39361	-0.391772
ROD_34721	-0.391552
ROD_32871	-0.391319
ROD_25401	-0.390003
ROD_00531	-0.389436
ROD_03171	-0.389386
ROD_42931	-0.388728
ROD_p1181	-0.388253
ROD_43061	-0.388135
ROD_44031	-0.387451
ROD_08921	-0.3855
ROD_49021	-0.385483
ROD_15021	-0.384071
ROD_17651	-0.382814
ROD_07841	-0.382269
ROD_02631	-0.381373
ROD_03531	-0.381321
ROD_40551	-0.380882
ROD_45751	-0.380543
ROD_14991	-0.379932
ROD_23681	-0.377942
ROD_35861	-0.377877
ROD_24781	-0.377773
ROD_49511	-0.376224
ROD_29031	-0.376223
ROD_04751	-0.375434
ROD_18831	-0.375165
ROD_06021	-0.374941
ROD_02581	-0.374832
ROD_46621	-0.374451
ROD_50511	-0.37409
ROD_21261	-0.373915
ROD_13861	-0.372671
ROD_15011	-0.372634
ROD_08011	-0.372332
ROD_45981	-0.372101
ROD_06371	-0.371969
ROD_t28	-0.371905
ROD_39211	-0.371379
ROD_41731	-0.37075
ROD_24881	-0.369979
ROD_10981	-0.369934
ROD_31981	-0.369713
ROD_12841	-0.369137
ROD_35391	-0.368953
ROD_23821	-0.368617
ROD_24931	-0.366857
ROD_14661	-0.366004
ROD_09781	-0.365714
ROD_02441	-0.364722
ROD_01991	-0.364684
ROD_48661	-0.364037
ROD_04531	-0.364026
ROD_25471	-0.363849
ROD_33091	-0.363685
ROD_30601	-0.363564
ROD_21621	-0.363487
ROD_36061	-0.362073
ROD_25481	-0.361375
ROD_09121	-0.360098
ROD_32641	-0.359677
ROD_07282	-0.358882
ROD_15551	-0.358651
ROD_02091	-0.358154
ROD_11301	-0.358152
ROD_14131	-0.357449
ROD_33791	-0.357083
ROD_47471	-0.356854
ROD_32921	-0.35685
ROD_02771	-0.356265
ROD_27091	-0.356126
ROD_16801	-0.355674
ROD_02971	-0.35438
ROD_47341	-0.353979
ROD_39991	-0.353045
ROD_26791	-0.352659
ROD_06551	-0.352275
ROD_05851	-0.352132
ROD_04821	-0.351558
ROD_18161	-0.351444
ROD_49671	-0.351181
ROD_04091	-0.350062
ROD_02381	-0.349661
ROD_49891	-0.348953
ROD_04201	-0.348836
ROD_10561	-0.347396
ROD_37711	-0.347334
ROD_48491	-0.346866
ROD_23031	-0.346859
ROD_31351	-0.346719
ROD_34951	-0.346133
ROD_33401	-0.344733
ROD_30521	-0.34353
ROD_44441	-0.343321
ROD_17921	-0.342669
ROD_43841	-0.34252
ROD_41601	-0.342501
ROD_05711	-0.340861
ROD_08341	-0.340583
ROD_14741	-0.339986
ROD_40641	-0.339718
ROD_45531	-0.339089
ROD_40772	-0.337916
ROD_47491	-0.337558
ROD_14111	-0.337252
ROD_39461	-0.336938
ROD_49651	-0.336221
ROD_p2151	-0.336099
ROD_08391	-0.335992
ROD_40211	-0.335508
ROD_47261	-0.3338
ROD_p1191	-0.33367
ROD_38241	-0.332798
ROD_08541	-0.331592
ROD_25131	-0.330679
ROD_06651	-0.330251
ROD_12641	-0.32878
ROD_06531	-0.328199
ROD_27051	-0.327834
ROD_04791	-0.326978
ROD_05821	-0.32694
ROD_49141	-0.326669
ROD_46771	-0.326525
ROD_27321	-0.325741
ROD_03991	-0.325663
ROD_34741	-0.325621
ROD_37091	-0.325215
ROD_48591	-0.325064
ROD_07171	-0.324727
ROD_45441	-0.324447
ROD_08511	-0.323096
ROD_27461	-0.322865
ROD_28441	-0.322779
ROD_43121	-0.322568
ROD_17501	-0.322374
ROD_41181	-0.321443
ROD_27631	-0.321021
ROD_07731	-0.320727
ROD_40243	-0.320692
ROD_34571	-0.319437
ROD_43781	-0.319378
ROD_34301	-0.316996
ROD_26811	-0.316674
ROD_36961	-0.316232
ROD_41431	-0.3154
ROD_32831	-0.3154
ROD_17321	-0.315289
ROD_02551	-0.315113
ROD_27071	-0.314871
ROD_50721	-0.314307
ROD_00511	-0.31358
ROD_21561	-0.313549
ROD_15831	-0.312776
ROD_27421	-0.312187
ROD_26601	-0.311156
ROD_26771	-0.30968
ROD_12511	-0.30956
ROD_10871	-0.309541
ROD_20391	-0.309233
ROD_36091	-0.30863
ROD_48711	-0.308056
ROD_33411	-0.307487
ROD_42131	-0.307358
ROD_40991	-0.306915
ROD_14711	-0.306809
ROD_35041	-0.306621
ROD_21041	-0.306479
ROD_32541	-0.306275
ROD_46781	-0.306045
ROD_38231	-0.303627
ROD_22731	-0.303401
ROD_09041	-0.303178
ROD_16071	-0.302927
ROD_29571	-0.302856
ROD_14381	-0.302611
ROD_15061	-0.301988
ROD_06681	-0.301506
ROD_15491	-0.301371
ROD_20161	-0.300868
ROD_18571	-0.30019
ROD_11921	-0.299968
ROD_43751	-0.299538
ROD_03001	-0.29948
ROD_47171	-0.299204
ROD_40561	-0.29917
ROD_46881	-0.298842
ROD_13981	-0.297706
ROD_05251	-0.297641
ROD_26391	-0.29678
ROD_p1221	-0.296492
ROD_04931	-0.295997
ROD_24431	-0.295576
ROD_36871	-0.294147
ROD_39921	-0.29411
ROD_48851	-0.29349
ROD_28851	-0.292564
ROD_t11	-0.292518
ROD_32331	-0.292235
ROD_18501	-0.291422
ROD_34071	-0.290889
ROD_10412	-0.290347
ROD_01641	-0.290132
ROD_46431	-0.289892
ROD_45061	-0.28972
ROD_36951	-0.289042
ROD_38531	-0.286782
ROD_31041	-0.286308
ROD_12612	-0.285612
ROD_12161	-0.285439
ROD_28201	-0.28518
ROD_44241	-0.284352
ROD_09111	-0.283935
ROD_t71	-0.283565
ROD_49001	-0.281715
ROD_08131	-0.280238
ROD_24001	-0.280148
ROD_50401	-0.279675
ROD_12561	-0.279605
ROD_21141	-0.278619
ROD_16931	-0.278548
ROD_06241	-0.276733
ROD_50221	-0.276671
ROD_36331	-0.275649
ROD_21941	-0.27562
ROD_23171	-0.275066
ROD_t69	-0.274689
ROD_07811	-0.274674
ROD_17191	-0.27432
ROD_30331	-0.273875
ROD_06911	-0.273506
ROD_50162	-0.273364
ROD_t55	-0.27333
ROD_22231	-0.273196
ROD_49751	-0.27314
ROD_06391	-0.271728
ROD_01451	-0.271004
ROD_19291	-0.270933
ROD_50831	-0.270529
ROD_45291	-0.269986
ROD_33851	-0.269558
ROD_16301	-0.269109
ROD_10201	-0.268791
ROD_40511	-0.268709
ROD_32491	-0.267634
ROD_24921	-0.267293
ROD_20631	-0.266658
ROD_34481	-0.266651
ROD_50591	-0.266255
ROD_p2201	-0.264855
ROD_16031	-0.264449
ROD_07871	-0.264177
ROD_34601	-0.264067
ROD_47181	-0.263182
ROD_42971	-0.26281
ROD_04761	-0.262751
ROD_01141	-0.261976
ROD_08081	-0.261651
ROD_31571	-0.261587
ROD_16341	-0.261479
ROD_49951	-0.26138
ROD_16161	-0.260696
ROD_12541	-0.2602
ROD_46671	-0.259374
ROD_29611	-0.259363
ROD_34981	-0.258514
ROD_10141	-0.258441
ROD_15851	-0.257714
ROD_43441	-0.257429
ROD_40331	-0.256354
ROD_36351	-0.25632
ROD_00371	-0.256107
ROD_49461	-0.255243
ROD_01441	-0.254801
ROD_12921	-0.252951
ROD_49481	-0.252658
ROD_17881	-0.252565
ROD_32431	-0.25176
ROD_16901	-0.251148
ROD_13571	-0.250754
ROD_26761	-0.250565
ROD_12481	-0.250524
ROD_13701	-0.248773
ROD_43251	-0.248347
ROD_34691	-0.248294
ROD_10521	-0.247904
ROD_38201	-0.247463
ROD_41351	-0.247432
ROD_34101	-0.247333
ROD_t24	-0.247107
ROD_44591	-0.247083
ROD_37541	-0.244838
ROD_45411	-0.243765
ROD_38761	-0.242507
ROD_10801	-0.242419
ROD_43321	-0.242233
ROD_46031	-0.241602
ROD_27821	-0.241067
ROD_22591	-0.240452
ROD_10581	-0.240071
ROD_39441	-0.240024
ROD_11121	-0.23875
ROD_08651	-0.237653
ROD_44931	-0.236785
ROD_31061	-0.236598
ROD_23101	-0.236348
ROD_43411	-0.235842
ROD_43501	-0.235703
ROD_39141	-0.233986
ROD_02841	-0.233938
ROD_03081	-0.233452
ROD_34081	-0.230645
ROD_24651	-0.230568
ROD_11741	-0.230275
ROD_05581	-0.229434
ROD_03491	-0.229424
ROD_12931	-0.22939
ROD_20061	-0.228543
ROD_10601	-0.228491
ROD_50231	-0.228462
ROD_47331	-0.227805
ROD_33441	-0.227651
ROD_44221	-0.226236
ROD_12791	-0.224609
ROD_13511	-0.224539
ROD_21301	-0.224504
ROD_08201	-0.224373
ROD_26971	-0.22412
ROD_32091	-0.22407
ROD_11771	-0.22332
ROD_t74	-0.22177
ROD_p1071	-0.221733
ROD_08581	-0.221704
ROD_p1311	-0.221518
ROD_38511	-0.22147
ROD_16101	-0.221437
ROD_16981	-0.219068
ROD_46421	-0.218837
ROD_30231	-0.218558
ROD_16761	-0.217605
ROD_22751	-0.216395
ROD_02411	-0.216377
ROD_44881	-0.216078
ROD_38791	-0.215457
ROD_21631	-0.215325
ROD_02131	-0.214947
ROD_42371	-0.213839
ROD_28041	-0.213551
ROD_40471	-0.213507
ROD_46371	-0.213498
ROD_43161	-0.213401
ROD_47941	-0.21234
ROD_12281	-0.212316
ROD_07771	-0.21133
ROD_46101	-0.2105
ROD_47361	-0.210103
ROD_04891	-0.209771
ROD_13381	-0.209742
ROD_01331	-0.208917
ROD_00401	-0.208439
ROD_03801	-0.208362
ROD_14401	-0.206665
ROD_11591	-0.20628
ROD_43911	-0.205258
ROD_32521	-0.204802
ROD_08061	-0.20406
ROD_14861	-0.203823
ROD_20581	-0.203531
ROD_36441	-0.203265
ROD_32552	-0.203099
ROD_47111	-0.202494
ROD_34551	-0.20238
ROD_28741	-0.202321
ROD_01651	-0.201785
ROD_10091	-0.200275
ROD_26611	-0.199727
ROD_44901	-0.198625
ROD_23191	-0.197758
ROD_08641	-0.197554
ROD_05101	-0.197542
ROD_02522	-0.196453
ROD_20831	-0.19584
ROD_22031	-0.195672
ROD_41301	-0.195409
[truncated: 2,756 more rows]

## Sheet: Supplementary Data 5
Supplementary Data 5. Gene Set Enrichment Analysis results (GSEA). Enrichment analysis was performed by using Gene Set Enrichment Analysis (GSEA) with a pre-ranked list of all genes within the dataset (after pre-filtering) arranged according to the Wald-test statistic. Analysis was performed by using 100,000 gene set permutations using gene sets limits of 5-500. Only pathways that passed an FDR <…
GSEA - Upregulated Pathways
NAME	PATHWAY_ID	SIZE	ES	NES	NOM.p.val	FDR.q.val	FWER.p.val	RANK.AT.MAX	LEADING.EDGE
FLAGELLAR_ASSEMBLY	CRO02040	56	0.704255	2.36748	0	0	0	406	tags=36%, list=9%, signal=39%
BACTERIAL_SECRETION_SYSTEM	CRO03070	59	0.634431	2.14784	0	0.000186859	0.00034	268	tags=29%, list=6%, signal=30%
LIPOPOLYSACCHARIDE_BIOSYNTHESIS	CRO00540	37	0.576559	1.7807	0.00230496	0.0620761	0.15633	718	tags=38%, list=15%, signal=44%
MISMATCH_REPAIR	CRO03430	24	0.510098	1.43075	0.0770772	0.889375	0.96383	1214	tags=46%, list=26%, signal=61%
HOMOLOGOUS_RECOMBINATION	CRO03440	27	0.496215	1.42811	0.0732368	0.722443	0.96575	1487	tags=52%, list=31%, signal=75%
VALINE,_LEUCINE_AND_ISOLEUCINE_BIOSYNTHESIS	CRO00290	18	0.526385	1.38184	0.113453	0.777678	0.98775	720	tags=39%, list=15%, signal=46%
PANTOTHENATE_AND_COA_BIOSYNTHESIS	CRO00770	22	0.499916	1.37548	0.108503	0.68903	0.98921	790	tags=36%, list=17%, signal=43%
PROTEIN_EXPORT	CRO03060	18	0.523986	1.37487	0.117141	0.604915	0.98933	1455	tags=72%, list=31%, signal=104%
RIBOSOME	CRO03010	54	0.411805	1.37121	0.0695275	0.548215	0.99008	1327	tags=46%, list=28%, signal=63%
BIOSYNTHESIS_OF_SIDEROPHORE_GROUP_NONRIBOSOMAL_PEPTIDES	CRO01053	8	0.631973	1.35836	0.151263	0.527078	0.99288	1304	tags=75%, list=27%, signal=103%
RNA_DEGRADATION	CRO03018	16	0.500108	1.27736	0.185731	0.705762	0.9995	944	tags=50%, list=20%, signal=62%
SELENOCOMPOUND_METABOLISM	CRO00450	16	0.494587	1.26281	0.198787	0.690098	0.99963	621	tags=38%, list=13%, signal=43%
NITROTOLUENE_DEGRADATION	CRO00633	5	0.651038	1.23701	0.246132	0.711393	0.99982	284	tags=40%, list=6%, signal=42%
D-AMINO_ACID_METABOLISM	CRO00470	19	0.42492	1.12877	0.309589	1	1	356	tags=16%, list=7%, signal=17%
HISTIDINE_METABOLISM	CRO00340	12	0.469861	1.11819	0.336376	0.977379	1	1193	tags=42%, list=25%, signal=55%
EXOPOLYSACCHARIDE_BIOSYNTHESIS	CRO00543	13	0.446774	1.08585	0.36864	1	1	962	tags=38%, list=20%, signal=48%
CHLOROALKANE_AND_CHLOROALKENE_DEGRADATION	CRO00625	5	0.565262	1.07709	0.407101	0.994794	1	293	tags=40%, list=6%, signal=43%
NAPHTHALENE_DEGRADATION	CRO00626	5	0.565262	1.07622	0.409017	0.942341	1	293	tags=40%, list=6%, signal=43%
AMINO_SUGAR_AND_NUCLEOTIDE_SUGAR_METABOLISM	CRO00520	52	0.313167	1.0393	0.386564	1	1	651	tags=23%, list=14%, signal=26%
RIBOFLAVIN_METABOLISM	CRO00740	15	0.397498	0.997763	0.465284	1	1	1648	tags=60%, list=35%, signal=92%
PHENYLALANINE,_TYROSINE_AND_TRYPTOPHAN_BIOSYNTHESIS	CRO00400	20	0.365024	0.982084	0.48455	1	1	1237	tags=40%, list=26%, signal=54%
FATTY_ACID_BIOSYNTHESIS	CRO00061	18	0.372506	0.977364	0.491052	1	1	1167	tags=39%, list=25%, signal=51%
VITAMIN_B6_METABOLISM	CRO00750	10	0.427613	0.972736	0.497023	1	1	1132	tags=50%, list=24%, signal=65%
NUCLEOTIDE_EXCISION_REPAIR	CRO03420	8	0.449927	0.967222	0.506305	0.993376	1	513	tags=38%, list=11%, signal=42%
BACTERIAL_CHEMOTAXIS	CRO02030	26	0.335045	0.957179	0.515368	0.981167	1	294	tags=12%, list=6%, signal=12%
DEGRADATION_OF_AROMATIC_COMPOUNDS	CRO01220	14	0.38375	0.948827	0.524871	0.965876	1	293	tags=14%, list=6%, signal=15%
AMINOACYL-TRNA_BIOSYNTHESIS	CRO00970	91	0.24211	0.887142	0.695776	1	1	953	tags=26%, list=20%, signal=32%
SULFUR_RELAY_SYSTEM	CRO04122	18	0.33265	0.872349	0.630484	1	1	1001	tags=33%, list=21%, signal=42%
TERPENOID_BACKBONE_BIOSYNTHESIS	CRO00900	13	0.34962	0.847696	0.652771	1	1	1129	tags=38%, list=24%, signal=50%
PURINE_METABOLISM	CRO00230	66	0.241211	0.836247	0.764475	1	1	1138	tags=32%, list=24%, signal=41%
GLYCINE,_SERINE_AND_THREONINE_METABOLISM	CRO00260	38	0.267675	0.829913	0.731402	1	1	856	tags=21%, list=18%, signal=25%
DNA_REPLICATION	CRO03030	18	0.303244	0.795186	0.729271	1	1	1366	tags=39%, list=29%, signal=54%
BIOTIN_METABOLISM	CRO00780	19	0.297737	0.789528	0.743145	1	1	861	tags=21%, list=18%, signal=26%
BIOSYNTHESIS_OF_NUCLEOTIDE_SUGARS	CRO01250	41	0.239792	0.756771	0.844329	1	1	1012	tags=27%, list=21%, signal=34%
FATTY_ACID_DEGRADATION	CRO00071	13	0.310759	0.754008	0.767119	1	1	473	tags=23%, list=10%, signal=26%
2-OXOCARBOXYLIC_ACID_METABOLISM	CRO01210	28	0.258361	0.750008	0.822016	1	1	720	tags=25%, list=15%, signal=29%
CATIONIC_ANTIMICROBIAL_PEPTIDE_(CAMP)_RESISTANCE	CRO01503	29	0.255291	0.747636	0.826791	1	1	432	tags=14%, list=9%, signal=15%
PHENYLALANINE_METABOLISM	CRO00360	6	0.364332	0.7268	0.772561	1	1	608	tags=33%, list=13%, signal=38%
PYRIMIDINE_METABOLISM	CRO00240	46	0.222376	0.717167	0.901852	1	1	1138	tags=30%, list=24%, signal=40%
AMINOBENZOATE_DEGRADATION	CRO00627	5	0.366529	0.697188	0.80524	1	1	1867	tags=80%, list=39%, signal=132%
VANCOMYCIN_RESISTANCE	CRO01502	7	0.330033	0.684889	0.821003	1	1	356	tags=14%, list=7%, signal=15%
PEPTIDOGLYCAN_BIOSYNTHESIS	CRO00550	23	0.239149	0.663883	0.90023	1	1	289	tags=13%, list=6%, signal=14%
THIAMINE_METABOLISM	CRO00730	15	0.262261	0.658092	0.877431	0.988507	1	965	tags=40%, list=20%, signal=50%
FATTY_ACID_METABOLISM	CRO01212	24	0.222448	0.62552	0.932562	0.991533	1	1167	tags=29%, list=25%, signal=38%
BIOSYNTHESIS_OF_COFACTORS	CRO01240	159	0.148451	0.593329	0.999736	0.98996	1	1167	tags=25%, list=25%, signal=32%
PHOSPHOTRANSFERASE_SYSTEM_(PTS)	CRO02060	51	0.156351	0.515838	0.9971	1	1	1196	tags=24%, list=25%, signal=31%
BASE_EXCISION_REPAIR	CRO03410	12	0.215521	0.512908	0.967239	0.980765	1	3731	tags=100%, list=78%, signal=464%
GSEA - Downregulated Pathways
NAME	PATHWAY_ID	SIZE	ES	NES	NOM.p.val	FDR.q.val	FWER.p.val	RANK.AT.MAX	LEADING.EDGE
STARCH_AND_SUCROSE_METABOLISM	CRO00500	47	-0.720673	-2.16767	0	0.000198073	0.00021	732	tags=47%, list=15%, signal=55%
CITRATE_CYCLE_(TCA_CYCLE)	CRO00020	28	-0.662173	-1.80327	0.00507333	0.0992357	0.19307	750	tags=57%, list=16%, signal=67%
CARBON_METABOLISM	CRO01200	120	-0.504166	-1.77017	0.000550237	0.0965536	0.26948	445	tags=20%, list=9%, signal=22%
LYSINE_DEGRADATION	CRO00310	13	-0.748945	-1.73769	0.0117437	0.102277	0.35747	864	tags=77%, list=18%, signal=94%
TRYPTOPHAN_METABOLISM	CRO00380	8	-0.825852	-1.71775	0.0107909	0.0998212	0.4176	382	tags=50%, list=8%, signal=54%
MICROBIAL_METABOLISM_IN_DIVERSE_ENVIRONMENTS	CRO01120	262	-0.433482	-1.67508	0.000184113	0.124166	0.55467	769	tags=23%, list=16%, signal=25%
PENTOSE_PHOSPHATE_PATHWAY	CRO00030	42	-0.557985	-1.64616	0.0149585	0.136721	0.64768	18	tags=7%, list=0%, signal=7%
SULFUR_METABOLISM	CRO00920	41	-0.555917	-1.63132	0.0175292	0.135049	0.69244	2	tags=2%, list=0%, signal=2%
BIOSYNTHESIS_OF_SECONDARY_METABOLITES	CRO01110	356	-0.389354	-1.55274	0.000517542	0.215627	0.87933	769	tags=21%, list=16%, signal=24%
GLYOXYLATE_AND_DICARBOXYLATE_METABOLISM	CRO00630	35	-0.540377	-1.53789	0.0384191	0.214896	0.90382	445	tags=20%, list=9%, signal=22%
LYSINE_BIOSYNTHESIS	CRO00300	16	-0.628692	-1.52608	0.0580013	0.211268	0.92117	1354	tags=75%, list=28%, signal=105%
CYSTEINE_AND_METHIONINE_METABOLISM	CRO00270	41	-0.519176	-1.52167	0.0388555	0.199221	0.92641	97	tags=7%, list=2%, signal=7%
PYRUVATE_METABOLISM	CRO00620	54	-0.480289	-1.48242	0.0411918	0.235214	0.96441	536	tags=31%, list=11%, signal=35%
QUORUM_SENSING	CRO02024	58	-0.450511	-1.41062	0.0645598	0.327883	0.9938	227	tags=9%, list=5%, signal=9%
NITROGEN_METABOLISM	CRO00910	26	-0.521896	-1.40377	0.0989725	0.317431	0.99476	545	tags=23%, list=11%, signal=26%
BIOSYNTHESIS_OF_AMINO_ACIDS	CRO01230	137	-0.361615	-1.29221	0.0825001	0.509898	0.99985	384	tags=9%, list=8%, signal=10%
GLUTATHIONE_METABOLISM	CRO00480	25	-0.474756	-1.26657	0.186772	0.536357	0.99999	884	tags=40%, list=19%, signal=49%
BETA-LACTAM_RESISTANCE	CRO01501	19	-0.492812	-1.24094	0.214721	0.564141	0.99999	692	tags=26%, list=15%, signal=31%
GLYCOLYSIS_/_GLUCONEOGENESIS	CRO00010	50	-0.399245	-1.21499	0.198902	0.593494	1	666	tags=26%, list=14%, signal=30%
ARGININE_AND_PROLINE_METABOLISM	CRO00330	25	-0.454686	-1.21248	0.22694	0.569563	1	912	tags=40%, list=19%, signal=49%
METHANE_METABOLISM	CRO00680	31	-0.422295	-1.17484	0.254435	0.626947	1	107	tags=10%, list=2%, signal=10%
UBIQUINONE_AND_OTHER_TERPENOID-QUINONE_BIOSYNTHESIS	CRO00130	20	-0.445982	-1.13468	0.309264	0.692331	1	45	tags=5%, list=1%, signal=5%
GERANIOL_DEGRADATION	CRO00281	5	-0.597096	-1.11236	0.371671	0.715419	1	768	tags=40%, list=16%, signal=48%
FRUCTOSE_AND_MANNOSE_METABOLISM	CRO00051	45	-0.357576	-1.07112	0.357286	0.785777	1	1496	tags=38%, list=31%, signal=55%
PORPHYRIN_METABOLISM	CRO00860	36	-0.369701	-1.05927	0.377662	0.783295	1	651	tags=17%, list=14%, signal=19%
BETA-ALANINE_METABOLISM	CRO00410	7	-0.516628	-1.0441	0.42944	0.789845	1	1144	tags=57%, list=24%, signal=75%
MONOBACTAM_BIOSYNTHESIS	CRO00261	11	-0.448575	-1.0028	0.461973	0.860619	1	1108	tags=55%, list=23%, signal=71%
TWO-COMPONENT_SYSTEM	CRO02020	148	-0.263262	-0.951355	0.553195	0.957558	1	422	tags=14%, list=9%, signal=14%
ABC_TRANSPORTERS	CRO02010	205	-0.239379	-0.901238	0.684325	1	1	1094	tags=26%, list=23%, signal=33%
O-ANTIGEN_NUCLEOTIDE_SUGAR_BIOSYNTHESIS	CRO00541	20	-0.338256	-0.861648	0.636043	1	1	1190	tags=40%, list=25%, signal=53%
GALACTOSE_METABOLISM	CRO00052	24	-0.317212	-0.840871	0.666973	1	1	1885	tags=54%, list=40%, signal=89%
ALANINE,_ASPARTATE_AND_GLUTAMATE_METABOLISM	CRO00250	30	-0.302552	-0.836616	0.685211	1	1	85	tags=7%, list=2%, signal=7%
C5-BRANCHED_DIBASIC_ACID_METABOLISM	CRO00660	13	-0.341351	-0.790511	0.717536	1	1	270	tags=15%, list=6%, signal=16%
NICOTINATE_AND_NICOTINAMIDE_METABOLISM	CRO00760	22	-0.304877	-0.790369	0.732964	1	1	942	tags=27%, list=20%, signal=34%
BENZOATE_DEGRADATION	CRO00362	17	-0.310664	-0.765341	0.756734	1	1	1113	tags=24%, list=23%, signal=31%
BUTANOATE_METABOLISM	CRO00650	31	-0.274703	-0.764262	0.786951	1	1	768	tags=23%, list=16%, signal=27%
PENTOSE_AND_GLUCURONATE_INTERCONVERSIONS	CRO00040	33	-0.261252	-0.735767	0.826447	1	1	1538	tags=33%, list=32%, signal=49%
VALINE,_LEUCINE_AND_ISOLEUCINE_DEGRADATION	CRO00280	8	-0.346162	-0.71929	0.787313	1	1	768	tags=25%, list=16%, signal=30%
OXIDATIVE_PHOSPHORYLATION	CRO00190	43	-0.242243	-0.718312	0.867285	1	1	750	tags=19%, list=16%, signal=22%
TYROSINE_METABOLISM	CRO00350	13	-0.302872	-0.703797	0.814634	1	1	70	tags=8%, list=1%, signal=8%
GLYCEROLIPID_METABOLISM	CRO00561	12	-0.302553	-0.690283	0.826915	1	1	113	tags=8%, list=2%, signal=9%
ASCORBATE_AND_ALDARATE_METABOLISM	CRO00053	20	-0.266841	-0.679888	0.861704	1	1	1190	tags=25%, list=25%, signal=33%
CYANOAMINO_ACID_METABOLISM	CRO00460	9	-0.314708	-0.67376	0.835314	1	1	632	tags=22%, list=13%, signal=26%
FOLATE_BIOSYNTHESIS	CRO00790	27	-0.24565	-0.664465	0.894953	1	1	321	tags=11%, list=7%, signal=12%
NUCLEOTIDE_METABOLISM	CRO01232	54	-0.211545	-0.65318	0.946686	1	1	326	tags=11%, list=7%, signal=12%
GLYCEROPHOSPHOLIPID_METABOLISM	CRO00564	30	-0.234413	-0.647511	0.914386	1	1	33	tags=3%, list=1%, signal=3%
ONE_CARBON_POOL_BY_FOLATE	CRO00670	13	-0.267717	-0.620541	0.896246	1	1	1217	tags=31%, list=26%, signal=41%
PROPANOATE_METABOLISM	CRO00640	33	-0.216034	-0.608664	0.94756	0.994138	1	1452	tags=36%, list=31%, signal=52%
STREPTOMYCIN_BIOSYNTHESIS	CRO00521	9	-0.280274	-0.600606	0.901477	0.979036	1	1065	tags=33%, list=22%, signal=43%
ARGININE_BIOSYNTHESIS	CRO00220	16	-0.218625	-0.53061	0.962011	0.993134	1	1373	tags=31%, list=29%, signal=44%
POLYKETIDE_SUGAR_UNIT_BIOSYNTHESIS	CRO00523	6	-0.25689	-0.499399	0.96667	0.983138	1	1065	tags=33%, list=22%, signal=43%

## Sheet: Supplementary Data 6
Supplementary Data 5. KEGG Pathway and module over-representation analysis results (ORA). Pathway and module over-representation analysis was performed by using a separate pre-ranked list for up- and down-regulated genes against the background universe of all detected genes (after pre-filtering) by using ClusterProfiler. The p-value was adjusted using the Benjamini-Hochberg (BH) method. Only path…
KEGG Pathway over-representation analysis
Description	ID	GeneRatio	BgRatio	pvalue	p.adjust	qvalue	geneID	Count	Direction
Flagellar assembly	cro02040	10/26	56/1696	2.39257e-09	4.11094e-08	3.89457e-08	ROD_11421/ROD_19441/ROD_20181/ROD_20251/ROD_20231/ROD_19771/ROD_11431/ROD_19451/ROD_11401/ROD_20211	10	Upregulated
Bacterial secretion system	cro03070	10/26	59/1696	4.11094e-09	4.11094e-08	3.89457e-08	ROD_29981/ROD_30001/ROD_29941/ROD_29901/ROD_29721/ROD_29931/ROD_30101/ROD_30081/ROD_30091/ROD_p2481	10	Upregulated
Starch and sucrose metabolism	cro00500	9/40	47/1696	6.28529e-07	2.26271e-05	1.91867e-05	ROD_42741/ROD_15441/ROD_15431/ROD_42921/ROD_19481/ROD_20111/ROD_15421/ROD_43951/ROD_43941	9	Downregulated
KEGG Module over-representation analysis
Description	ID	GeneRatio	BgRatio	pvalue	p.adjust	qvalue	geneID	Count	Direction
EHEC/EPEC pathogenicity signature, T3SS and effectors	M00542	15/17	17/591	7.66882e-26	3.06753e-25	2.42173e-25	ROD_29981/ROD_30001/ROD_29851/ROD_29871/ROD_29701/ROD_29941/ROD_29901/ROD_29721/ROD_29891/ROD_29931/ROD_03401/ROD_30101/ROD_30081/ROD_29681/ROD_30091	15	Upregulated
Database information
Description	Information
NCBI RefSeq Assembly	GCF_000027085.1
gtf-version	2.2
annotation date	12/14/2021
gmt access date	14/05/2022
